# Supplementary material for: ATP plays a structural role in Hsp90 function
Source: Nat Commun. 2025 Jul 21;16:6710. doi: 10.1038/s41467-025-61962-0 (PMC12280139; doi:10.1038/s41467-025-61962-0)
Supplement: Supplementary file 4 — Source Data [file 41467_2025_61962_MOESM4_ESM.zip]

Archive with 4 entries (4 files):
- uncropped plates and blots.pdf
- __MACOSX/._uncropped plates and blots.pdf
- Source data file.xlsx
- __MACOSX/._Source data file.xlsx
