# Supplementary material for: ATP plays a structural role in Hsp90 function
Source: Nat Commun. 2025 Jul 21;16:6710. doi: 10.1038/s41467-025-61962-0 (PMC12280139; doi:10.1038/s41467-025-61962-0)
Supplement: Supplementary file 4 — Source Data [file 41467_2025_61962_MOESM4_ESM.zip › Source data file.xlsx]

## Sheet: Main
Source data file for Reidy & Masison - ATP plays a structural role in Hsp90 function
Each sheet of this workbook contains the raw data for the denoted panels of an entire figure
For PET experiments, raw fluorescence data over time is presented
For ATPase experiments, raw A@340nm over time is presented
For growth curves, raw OD@600nm over time is presented
For all, each row is an individual replicate

## Sheet: Figure 1
Panel	Type of expt		0	20	40	60	80	100	120	140	160	180	200	220	240	260	280	300	320	340	360	380	400	420	440	460	480	500	520	540	560	580	600	620	640	660	680	700	720	740	760	780	800	820	840	860	880	900	920
		Sample	0	0.333333	0.666667	1	1.33333	1.66667	2	2.33333	2.66667	3	3.33333	3.66667	4	4.33333	4.66667	5	5.33333	5.66667	6	6.33333	6.66667	7	7.33333	7.66667	8	8.33333	8.66667	9	9.33333	9.66667	10	10.3333	10.6667	11	11.3333	11.6667	12	12.3333	12.6667	13	13.3333	13.6667	14	14.3333	14.6667	15	15.3333
B	PET	WT + AMPPNP	4567	4712	4629	4620	4807	4651	4494	4790	4660	4697	4757	4508	4797	4553	4482	4653	4656	4750	4752	4788	4681	4758	4524	4754	4751	4818	4623	4644	4733	4931	4601	4121	3727	3531	3504	3404	3192	3005	3001	2988	3008	2888	2877	2969	2906	2867	2795
			4943	4911	4792	4671	4812	4742	4866	4794	4635	4969	4653	5026	4578	4754	4786	4749	4882	4816	4766	4672	4780	4967	4783	4776	4769	4860	4691	4817	4814	5064	4552	4076	3648	3595	3444	3248	3119	3007	3105	3059	2880	2968	3178	2810	2782	2903	2908
			3574	3494	3544	3444	3477	3431	3423	3633	3581	3601	3518	3528	3478	3353	3662	3544	3489	3208	3457	3515	3514	3374	3553	3518	3435	3463	3458	3456	3458	3736	3237	3049	2947	2620	2476	2395	2339	2120	2225	2286	2058	2172	2058	2072	2001	1959	1996
			3592	3615	3605	3417	3451	3548	3592	3685	3558	3516	3740	3696	3588	3791	3429	3356	3638	3642	3667	3724	3262	3422	3600	3536	3354	3375	3495	3609	3498	3706	3252	2959	2774	2786	2680	2537	2393	2342	2305	2119	2163	2027	2057	2098	2218	2124	2021
		WT + gS	4208	4304	4155	4161	4131	4229	4094	4082	4122	4296	4100	4170	4188	4096	4152	4304	4210	4160	4351	4099	4296	4305	4070	4113	4354	4048	4166	4295	4287	4545	4130	3990	3723	3526	3389	3513	3028	2915	3059	2958	2898	2832	2790	2884	2821	2666	2666
			4567	4642	4484	4520	4611	4376	4575	4391	4327	4594	4606	4470	4486	4652	4424	4523	4536	4771	4436	4671	4514	4577	4550	4743	4571	4456	4549	4589	4556	4744	4596	4364	4200	3874	3750	3607	3496	3304	3248	3238	3191	3028	3101	3076	2976	3049	2856
			3592	3727	3515	3671	3591	3604	3511	3591	3649	3627	3638	3521	3716	3700	3686	3673	3770	3601	3793	3564	3715	3573	3676	3625	3596	3692	3647	3690	3589	3776	3378	3267	2981	2842	2834	2487	2571	2522	2404	2275	2255	2196	2317	2135	2060	2102	1948
			3727	3708	3650	3553	3648	3831	3631	3536	3581	3722	3600	3527	3650	3678	3602	3611	3698	3569	3530	3827	3528	3589	3678	3574	3630	3634	3651	3533	3641	3760	3349	3186	2988	2735	2798	2544	2422	2446	2324	2345	2036	2171	2141	2159	2076	2074	2051
		WT+ATP	4981	4853	4897	4641	5057	5150	4864	4979	4858	4828	4995	5022	4870	4778	4983	4743	4845	5160	5006	4824	4954	5070	5041	4780	4829	4907	5082	4889	4944	5615	5023	4839	4960	5173	4735	5050	5048	5106	4933	5066	5024	5032	5050	5109	5114	5023	4920
			5059	4800	4914	5098	5094	5063	4893	4753	5126	5024	4796	5110	4918	4859	5087	5086	5097	5032	4850	5082	5074	4979	5130	5058	4872	5104	5000	5341	4997	5383	5120	4731	4914	4804	4690	4947	4688	4820	4784	4683	4901	4791	4897	4761	4865	4845	5004
			3504	3556	3487	3370	3426	3673	3389	3391	3550	3379	3460	3467	3408	3562	3694	3449	3554	3492	3343	3504	3453	3596	3450	3557	3446	3603	3438	3535	3447	3553	3349	3287	3221	3250	3171	3359	3241	3494	3297	3476	3232	3331	3216	3423	3162	3370	3199
			3480	3449	3314	3362	3559	3404	3420	3443	3356	3593	3324	3529	3294	3466	3374	3531	3420	3510	3398	3555	3450	3483	3493	3416	3429	3412	3550	3426	3400	3712	3235	3305	3134	3386	3174	3157	3146	3209	3192	3157	3305	3193	3181	3307	3275	3150	3072
		E33A + AMPPNP	5245	5472	5187	5073	5316	5049	5274	5334	5179	5280	5154	5301	5085	5209	5015	5118	4987	5155	5166	5368	5295	5077	5255	5114	5266	5042	5020	5056	5146	5361	5295	5385	5234	5221	5261	5192	5363	5157	5336	5230	5193	5201	5476	5210	5424	5272	5384
			5312	5437	5511	5380	5613	5480	5657	5550	5687	5410	5571	5487	5646	5315	5444	5559	5628	5513	5551	5580	5356	5508	5385	5466	5413	5621	5620	5650	5406	5859	5617	5396	5650	5489	5492	5589	5580	5497	5585	5360	5550	5447	5546	5155	5616	5691	5475
			3674	3278	3522	3512	3531	3518	3640	3350	3512	3498	3502	3593	3543	3603	3541	3486	3578	3536	3479	3365	3522	3490	3488	3493	3483	3370	3388	3400	3478	3657	3870	3573	3609	3691	3701	3846	3694	3704	3670	3658	3644	3600	3573	3727	3600	3671	3766
			3541	3371	3414	3346	3409	3391	3432	3522	3387	3416	3407	3341	3434	3292	3309	3482	3463	3326	3220	3254	3478	3313	3495	3378	3394	3355	3266	3476	3314	3525	3722	3575	3829	3836	3872	3894	3676	3632	3709	3782	3603	3936	3656	3775	3672	3697	3735
		E33A + gS	5306	5197	5030	5129	5064	5057	5189	5208	5215	5302	5195	5239	5213	5061	5103	5338	5201	5299	5164	5032	5041	5186	5110	5149	4968	5242	4949	5185	5066	5411	5235	5209	5192	5054	5108	5100	5081	5216	4889	5141	5066	4896	5010	5100	4960	5114	5177
			5244	5207	5214	5302	5258	5370	5096	5173	5171	5180	5236	5172	5364	5247	5119	5226	5148	5115	5248	5061	5251	5050	5240	5130	5272	5192	5080	5466	5237	5428	5174	5019	5054	5042	4890	4968	4931	5014	5048	4935	4929	4912	5102	4979	4984	4991	5195
			3842	3678	3540	3671	3572	3734	3640	3524	3815	3569	3651	3829	3561	3588	3525	3565	3528	3657	3796	3504	3680	3703	3789	3573	3672	3568	3688	3648	3492	3659	3717	3382	3586	3445	3386	3457	3394	3698	3574	3410	3538	3616	3462	3507	3424	3502	3495
			3614	3810	3686	3794	3681	3711	3710	3471	3638	3590	3622	3685	3651	3789	3678	3643	3581	3650	3802	3849	3713	3702	3603	3675	3581	3769	3668	3843	3709	3777	3627	3622	3570	3636	3484	3631	3475	3757	3512	3692	3446	3519	3695	3680	3466	3386	3543
		E33A + ATP	5710	5573	5363	5725	5676	5481	5388	5354	5397	5650	5464	5582	5406	5591	5617	5458	5362	5667	5390	5800	5534	5574	5411	5742	5639	5560	5550	5417	5399	5739	5089	4922	4596	4399	4219	4048	4157	4023	3912	3616	3858	3530	3640	3586	3618	3611	3453
			6346	6368	6080	6161	6309	6188	6317	6088	6046	6155	6284	6315	6168	6034	6452	6110	6127	6270	6230	6232	6135	6166	6289	6492	6364	6315	6000	6529	6172	6592	5948	5398	5210	4905	4726	4752	4638	4270	4300	4002	4045	3960	3949	4067	3961	3766	3937
			3505	3483	3368	3270	3387	3259	3309	3278	3389	3346	3394	3232	3176	3249	3259	3229	3351	3295	3257	3162	3120	3186	3152	3200	3140	3111	3287	3177	3193	3362	3209	2991	2985	2802	2674	2728	2638	2622	2530	2579	2341	2483	2366	2471	2496	2414	2398
			3285	3353	3307	3364	3320	3227	3322	3292	3143	3269	3303	3243	3380	3344	3162	3106	3312	3323	3244	3303	3216	3167	3299	3301	3266	3222	3128	3128	3212	3377	3240	3141	2886	2799	2762	2440	2669	2532	2493	2546	2345	2520	2425	2318	2151	2360	2338
E	PET	R380A + AMPPNP	5382	5280	5301	5200	5444	5237	5282	5405	5145	5241	5162	5360	5378	5485	5399	5272	5172	5144	5445	5270	5220	5295	5363	5474	5278	5137	5364	5305	5315	5476	5484	5193	5492	5466	5402	5563	5470	5374	5528	5532	5419	5293	5287	5481	5455	5532	5447
			5647	5460	5532	5364	5728	5501	5377	5685	5408	5380	5434	5318	5410	5493	5372	5464	5256	5364	5229	5566	5481	5181	5334	5484	5635	5570	5574	5522	5547	5798	5635	5487	5652	5489	5492	5808	5670	5691	5591	5507	5581	5501	5323	5678	5765	5648	5757
			4212	4141	4122	4190	4158	4139	4096	4201	4260	4273	4245	4298	4170	4249	4172	4180	4324	4268	4377	4427	4263	4312	4299	4226	4362	4240	4596	4381	4625	4649	4306	4558	4501	4576	4705	4512	4703	4504	4586	4502	4551	4531	4296	4528	4459	4618	4744
			4194	4403	4266	4223	4262	4168	4156	4206	4284	4370	4288	4350	4065	4362	4300	4364	4219	4138	4139	4217	4266	4229	4394	4294	4116	4132	4508	4490	4415	4425	4479	4582	4396	4460	4558	4406	4792	4371	4514	4463	4730	4592	4627	4332	4804	4561	4780
		R380A + gS	5559	5492	5366	5321	5245	5333	5375	5572	5367	5276	5371	5289	5230	5042	5454	5553	5486	5406	5407	5549	5314	5307	5673	5376	5246	5270	5552	5460	5428	5942	5664	5650	5681	5755	5872	5564	5605	5713	5505	5624	5637	5663	5404	5604	5706	5612	5823
			5447	5361	5423	5388	4994	5281	5299	5375	5193	5180	5508	5220	5306	5285	5339	5278	5270	5250	5354	5317	5185	5418	5553	5655	5467	5434	5469	5593	5249	5931	5697	5567	5717	5774	5474	5542	5624	5510	5607	5556	5699	5540	5323	5484	5543	5755	5564
			483	552	453	547	524	431	506	511	550	465	535	565	588	460	476	581	486	523	457	524	424	470	463	476	532	485	511	558	499	566	515	580	541	539	551	614	567	526	607	577	626	576	565	481	558	574	550
			474	468	502	425	518	501	562	506	514	531	580	467	493	437	494	461	532	520	528	497	481	529	497	551	496	548	599	511	566	550	502	574	521	539	601	515	504	550	579	578	547	578	588	583	542	545	575
		R380A + ATP	5545	5442	5366	5253	5416	5528	5467	5415	5453	5354	5419	5571	5223	5429	5382	5440	5320	5259	5430	5504	5714	5461	5542	5726	5507	5365	5537	5452	5624	5824	5339	5683	5308	5418	5553	5516	5384	5414	5388	5222	5386	5209	5588	5471	5310	5511	5698
			5601	5172	5701	5230	5381	5248	5415	5299	5204	5247	5474	5454	5148	5280	5403	5357	5367	5250	5588	5439	5375	5564	5484	5237	5426	5423	5513	5328	5367	5603	5570	5594	5386	5375	5479	5563	5283	5476	5321	5526	5490	5637	5560	5635	5575	5284	5432
			502	518	502	566	507	524	447	491	494	522	527	480	456	516	500	523	472	449	473	450	473	517	455	545	478	442	538	563	545	517	463	538	466	542	458	415	470	468	502	490	491	496	574	485	464	521	494
			538	497	501	502	527	521	446	389	516	495	454	504	446	454	502	519	520	504	502	544	534	502	550	475	466	467	525	530	486	547	481	455	471	496	465	481	469	460	489	457	479	484	432	503	494	474	479
		R380K + AMPPNP	3483	3365	3407	3405	3307	3288	3388	3346	3244	3257	3291	3399	3228	3242	3401	3139	3303	3206	3387	3196	3310	3277	3431	3511	3249	3264	3288	3120	3337	3299	3017	3147	2987	2889	2925	2722	2774	2589	2719	2823	2589	2759	2626	2673	2737	2778	2600
			3384	3393	3498	3465	3313	3473	3411	3331	3369	3420	3250	3390	3492	3513	3353	3406	3245	3448	3408	3522	3283	3333	3260	3331	3418	3314	3482	3423	3202	3518	3279	3125	3042	2943	2973	2925	2865	2782	2850	2815	2752	2824	2722	2792	2680	2813	2900
			532	546	556	512	642	480	605	573	531	543	544	656	648	611	616	677	558	602	580	484	635	504	518	568	579	612	534	483	533	630	505	510	455	400	426	464	444	414	377	372	427	420	354	420	435	390	440
			510	539	636	494	583	488	552	542	508	538	593	530	550	552	531	568	601	618	543	557	642	622	635	534	571	620	623	543	554	552	551	431	529	459	557	446	432	407	435	449	403	385	387	409	390	392	400
		R380K + gS	4433	4229	4380	4530	4307	4311	4206	4305	4559	4095	4375	4127	4205	4340	4441	4269	4271	4050	4166	4414	4275	4309	4301	4075	4192	4207	4352	4291	4200	4572	4234	3850	3599	3327	3208	2841	2858	2680	2647	2329	2489	2356	2204	2202	2327	2074	2295
			4018	3752	3933	3912	3956	4164	3760	4049	4072	3986	3915	3894	4050	4130	3963	3860	3898	3980	3893	4061	3956	3933	4025	3812	4012	4022	4064	4093	3906	4333	3874	3394	2972	2767	2589	2560	2574	2481	2418	2158	2163	2146	1941	2044	1972	1985	1841
			791	785	628	661	700	701	687	791	706	645	696	712	729	750	756	756	698	688	641	679	687	729	746	702	786	668	754	781	718	717	816	736	735	648	666	554	533	497	506	531	474	407	380	387	395	354	383
			651	759	719	646	784	632	680	745	734	645	679	726	680	734	714	691	706	713	710	783	737	756	705	738	717	672	794	700	734	765	757	690	732	633	651	603	605	532	550	498	467	411	453	422	453	395	383
		R380K + ATP	3327	3433	3510	3508	3327	3536	3537	3375	3399	3427	3495	3532	3354	3549	3518	3603	3449	3366	3661	3670	3563	3379	3444	3362	3446	3536	3265	3574	3226	3654	3392	3088	2962	2971	2775	2714	2846	2812	2724	2629	2836	2663	2651	2848	2734	2679	2719
			3604	3434	3534	3492	3347	3316	3402	3286	3508	3410	3434	3413	3356	3440	3447	3466	3586	3505	3463	3645	3522	3418	3456	3486	3486	3355	3537	3446	3531	3785	3454	3187	2937	2905	2660	2783	2854	2686	2661	2636	2780	2809	2594	2671	2686	2757	2638
			509	540	588	576	505	607	551	627	537	582	544	542	628	532	588	558	599	522	558	640	544	616	554	578	575	557	630	601	544	631	502	449	443	482	406	423	431	334	385	389	343	365	411	341	389	403	391
			553	582	547	629	585	607	572	615	510	545	552	499	598	493	593	594	584	560	533	521	574	587	542	567	544	556	602	631	590	658	485	472	392	399	401	398	444	346	342	326	375	403	345	331	377	344	362
F	ATPase			0	1	2	3	4	5	6	7	8	9	10	11	12	13	14	15	16	17	18	19	20	21	22	23	24	25	26	27	28	29	30	31	32	33	34	35	36	37	38	39	40	41	42	43	44	45
		Sample
		WT	DMSO	3.554	3.362	3.218	3.065	3.004	2.916	2.887	2.826	2.812	2.797	2.749	2.723	2.702	2.681	2.656	2.655	2.614	2.574	2.547	2.532	2.502	2.472	2.468	2.43	2.408	2.379	2.369	2.351	2.317	2.319	2.288	2.263	2.255	2.247	2.219	2.191	2.195	2.19	2.176	2.174	2.159	2.143	2.118	2.118	2.112	2.085
				3.402	3.243	3.069	2.935	2.908	2.882	2.886	2.857	2.826	2.792	2.766	2.758	2.72	2.71	2.676	2.646	2.623	2.59	2.582	2.551	2.523	2.502	2.479	2.455	2.447	2.418	2.411	2.391	2.373	2.367	2.354	2.331	2.32	2.3	2.292	2.273	2.272	2.262	2.258	2.253	2.236	2.226	2.205	2.203	2.188	2.164
				3.098	2.98	2.851	2.807	2.794	2.763	2.753	2.741	2.723	2.687	2.638	2.616	2.597	2.573	2.55	2.514	2.49	2.458	2.431	2.4	2.372	2.348	2.326	2.318	2.288	2.264	2.246	2.224	2.204	2.202	2.182	2.155	2.147	2.134	2.123	2.103	2.096	2.091	2.086	2.077	2.057	2.051	2.041	2.027	2.013	2.006
			Radicicol (100 uM)	3.432	3.197	3.07	3.037	3.012	3.002	2.999	2.959	2.95	2.928	2.912	2.891	2.865	2.842	2.82	2.795	2.78	2.745	2.735	2.704	2.68	2.648	2.636	2.623	2.591	2.565	2.561	2.548	2.529	2.504	2.503	2.48	2.469	2.458	2.432	2.422	2.417	2.409	2.414	2.408	2.394	2.378	2.371	2.369	2.363	2.345
				3.252	3.122	3.059	3.027	3.023	2.995	2.987	2.954	2.945	2.925	2.896	2.872	2.837	2.821	2.795	2.783	2.755	2.727	2.709	2.686	2.659	2.624	2.616	2.602	2.579	2.554	2.543	2.522	2.496	2.488	2.486	2.454	2.451	2.434	2.42	2.397	2.399	2.4	2.392	2.393	2.378	2.365	2.348	2.338	2.335	2.32
				3.067	2.949	2.896	2.899	2.908	2.879	2.896	2.851	2.845	2.831	2.806	2.797	2.761	2.742	2.733	2.704	2.685	2.643	2.651	2.616	2.594	2.565	2.545	2.536	2.511	2.487	2.475	2.465	2.436	2.427	2.418	2.397	2.379	2.366	2.355	2.332	2.326	2.326	2.32	2.315	2.299	2.292	2.273	2.278	2.269	2.252
		WT	DMSO	2.824	2.632	2.528	2.431	2.348	2.251	2.233	2.235	2.223	2.214	2.203	2.194	2.191	2.173	2.166	2.151	2.139	2.12	2.115	2.105	2.106	2.086	2.08	2.082	2.075	2.064	2.059	2.057	2.048	2.03	2.01	2.002	1.97	1.97	1.962	1.96	1.959	1.957	1.958	1.947	1.937	1.921	1.913	1.919	1.887	1.885
				2.749	2.526	2.484	2.333	2.214	2.185	2.176	2.183	2.174	2.153	2.151	2.132	2.118	2.104	2.095	2.091	2.071	2.056	2.048	2.036	2.033	2.016	2.02	2.008	2.009	1.996	1.993	1.99	1.973	1.948	1.948	1.94	1.905	1.899	1.895	1.896	1.889	1.896	1.882	1.881	1.869	1.86	1.847	1.849	1.81	1.815
				2.623	2.467	2.377	2.279	2.251	2.22	2.228	2.222	2.212	2.193	2.178	2.165	2.156	2.141	2.134	2.127	2.111	2.089	2.079	2.07	2.065	2.05	2.052	2.044	2.043	2.024	2.028	2.021	1.998	1.978	1.977	1.963	1.932	1.924	1.917	1.923	1.921	1.92	1.911	1.911	1.901	1.872	1.873	1.87	1.833	1.837
			Radicicol (100 uM)	2.9	2.665	2.575	2.498	2.463	2.447	2.442	2.441	2.42	2.411	2.394	2.385	2.38	2.365	2.35	2.345	2.335	2.313	2.306	2.303	2.29	2.283	2.283	2.282	2.272	2.266	2.263	2.269	2.256	2.224	2.221	2.217	2.175	2.182	2.183	2.174	2.175	2.189	2.174	2.179	2.175	2.151	2.154	2.155	2.12	2.13
				2.844	2.512	2.474	2.401	2.32	2.319	2.309	2.311	2.311	2.288	2.284	2.286	2.262	2.269	2.247	2.253	2.238	2.223	2.214	2.198	2.197	2.182	2.171	2.181	2.173	2.167	2.167	2.166	2.151	2.134	2.121	2.112	2.095	2.094	2.081	2.079	2.088	2.099	2.084	2.082	2.083	2.067	2.065	2.059	2.029	2.041
				2.878	2.665	2.571	2.503	2.416	2.409	2.432	2.413	2.412	2.392	2.381	2.369	2.363	2.36	2.346	2.329	2.323	2.3	2.302	2.309	2.272	2.272	2.273	2.273	2.267	2.248	2.247	2.252	2.24	2.212	2.217	2.207	2.176	2.18	2.169	2.168	2.166	2.176	2.167	2.168	2.154	2.152	2.149	2.13	2.099	2.117
		E33A	DMSO	3.427	3.165	3.055	3.013	3.014	2.992	2.962	2.943	2.945	2.883	2.853	2.846	2.792	2.778	2.751	2.709	2.706	2.668	2.643	2.621	2.595	2.564	2.556	2.539	2.518	2.496	2.491	2.479	2.459	2.448	2.447	2.426	2.414	2.413	2.394	2.378	2.38	2.378	2.357	2.354	2.341	2.337	2.326	2.321	2.321	2.313
				3.299	3.129	3.074	3.064	3.043	3.034	3.006	2.981	2.97	2.93	2.898	2.892	2.842	2.844	2.81	2.789	2.764	2.728	2.698	2.672	2.659	2.623	2.618	2.591	2.578	2.549	2.538	2.525	2.511	2.491	2.483	2.474	2.455	2.458	2.443	2.43	2.417	2.417	2.404	2.398	2.379	2.373	2.368	2.359	2.356	2.356
				3.079	3.041	3.006	3.01	2.996	2.972	2.947	2.912	2.915	2.875	2.857	2.84	2.793	2.784	2.749	2.728	2.701	2.663	2.648	2.619	2.595	2.575	2.558	2.532	2.511	2.505	2.485	2.474	2.458	2.451	2.441	2.424	2.414	2.408	2.4	2.39	2.377	2.373	2.37	2.355	2.342	2.341	2.333	2.315	2.325	2.319
			Radicicol (100 uM)	3.574	3.325	3.236	3.2	3.188	3.173	3.162	3.137	3.125	3.095	3.091	3.081	3.029	3.011	2.985	2.965	2.958	2.917	2.904	2.869	2.858	2.823	2.81	2.786	2.769	2.747	2.723	2.72	2.705	2.683	2.676	2.651	2.644	2.619	2.615	2.592	2.59	2.586	2.573	2.558	2.547	2.53	2.529	2.513	2.513	2.507
				3.223	3.187	3.17	3.153	3.139	3.137	3.121	3.095	3.075	3.046	3.044	3.029	2.983	2.967	2.955	2.914	2.913	2.866	2.847	2.821	2.811	2.777	2.759	2.745	2.721	2.707	2.682	2.673	2.659	2.638	2.626	2.613	2.588	2.585	2.579	2.551	2.549	2.54	2.537	2.528	2.508	2.49	2.494	2.471	2.482	2.475
				3.274	3.22	3.224	3.184	3.179	3.17	3.15	3.11	3.093	3.086	3.047	3.056	2.996	3.001	2.968	2.93	2.936	2.889	2.88	2.842	2.821	2.795	2.769	2.748	2.739	2.72	2.692	2.695	2.669	2.657	2.642	2.613	2.619	2.593	2.597	2.57	2.562	2.545	2.535	2.525	2.525	2.495	2.493	2.484	2.483	2.484
		R380A	DMSO	2.567	2.421	2.355	2.319	2.307	2.289	2.288	2.29	2.283	2.285	2.279	2.284	2.275	2.28	2.272	2.273	2.258	2.265	2.253	2.26	2.25	2.241	2.239	2.238	2.226	2.217	2.219	2.222	2.202	2.19	2.204	2.199	2.178	2.172	2.175	2.163	2.157	2.155	2.126	2.136	2.131	2.108	2.111	2.111	2.087	2.089
				2.728	2.56	2.496	2.462	2.418	2.395	2.393	2.376	2.381	2.365	2.355	2.371	2.361	2.37	2.357	2.35	2.354	2.341	2.331	2.351	2.328	2.328	2.327	2.326	2.317	2.298	2.302	2.295	2.285	2.281	2.285	2.277	2.245	2.267	2.259	2.236	2.232	2.236	2.219	2.212	2.204	2.194	2.19	2.195	2.177	2.177
				2.696	2.584	2.523	2.463	2.398	2.358	2.369	2.35	2.344	2.34	2.338	2.349	2.337	2.333	2.333	2.324	2.328	2.326	2.312	2.317	2.307	2.295	2.302	2.292	2.271	2.264	2.266	2.269	2.257	2.24	2.247	2.251	2.217	2.224	2.22	2.197	2.202	2.205	2.187	2.186	2.18	2.159	2.166	2.162	2.15	2.141
			Radicicol (100 uM)	2.729	2.613	2.595	2.584	2.585	2.59	2.573	2.556	2.572	2.554	2.541	2.556	2.546	2.553	2.539	2.536	2.53	2.526	2.521	2.528	2.502	2.498	2.5	2.503	2.49	2.484	2.481	2.482	2.491	2.475	2.478	2.482	2.46	2.454	2.463	2.438	2.438	2.452	2.428	2.434	2.434	2.428	2.429	2.431	2.425	2.424
				2.665	2.427	2.398	2.376	2.362	2.346	2.358	2.345	2.34	2.349	2.332	2.328	2.343	2.33	2.327	2.324	2.328	2.316	2.312	2.317	2.3	2.297	2.299	2.298	2.295	2.273	2.284	2.284	2.278	2.259	2.276	2.278	2.253	2.251	2.255	2.236	2.236	2.244	2.234	2.23	2.225	2.217	2.214	2.214	2.204	2.201
				3.033	2.889	2.795	2.712	2.724	2.708	2.719	2.704	2.7	2.698	2.699	2.693	2.704	2.679	2.679	2.687	2.684	2.691	2.666	2.67	2.66	2.665	2.657	2.675	2.639	2.629	2.63	2.64	2.625	2.632	2.635	2.624	2.596	2.599	2.61	2.592	2.606	2.606	2.581	2.597	2.581	2.566	2.577	2.584	2.561	2.572
		R380K	DMSO	2.828	2.712	2.681	2.6	2.507	2.486	2.47	2.45	2.435	2.431	2.414	2.428	2.407	2.4	2.395	2.38	2.382	2.358	2.357	2.353	2.341	2.341	2.328	2.313	2.308	2.297	2.293	2.289	2.28	2.26	2.265	2.259	2.239	2.242	2.243	2.222	2.211	2.207	2.187	2.181	2.175	2.168	2.158	2.162	2.136	2.146
				2.701	2.517	2.436	2.389	2.322	2.315	2.312	2.3	2.288	2.285	2.273	2.281	2.272	2.265	2.264	2.268	2.258	2.236	2.235	2.235	2.228	2.218	2.221	2.213	2.201	2.197	2.182	2.184	2.173	2.162	2.161	2.159	2.135	2.131	2.137	2.114	2.111	2.109	2.088	2.084	2.076	2.066	2.062	2.059	2.041	2.034
				2.842	2.691	2.637	2.566	2.495	2.468	2.461	2.459	2.441	2.437	2.426	2.434	2.427	2.425	2.418	2.414	2.4	2.389	2.393	2.392	2.374	2.368	2.368	2.364	2.355	2.336	2.336	2.336	2.321	2.313	2.32	2.317	2.289	2.276	2.292	2.269	2.259	2.27	2.239	2.24	2.242	2.218	2.226	2.216	2.194	2.195
			Radicicol (100 uM)	2.855	2.69	2.545	2.424	2.431	2.424	2.412	2.413	2.398	2.394	2.387	2.402	2.392	2.383	2.378	2.381	2.386	2.368	2.365	2.355	2.358	2.344	2.347	2.342	2.336	2.321	2.315	2.324	2.308	2.301	2.305	2.3	2.28	2.28	2.289	2.263	2.262	2.272	2.247	2.256	2.25	2.235	2.232	2.236	2.22	2.226
				2.972	2.787	2.679	2.556	2.54	2.527	2.529	2.5	2.5	2.498	2.482	2.486	2.482	2.476	2.477	2.466	2.473	2.451	2.451	2.446	2.438	2.431	2.435	2.432	2.421	2.404	2.407	2.415	2.397	2.38	2.389	2.389	2.369	2.364	2.369	2.344	2.354	2.356	2.34	2.332	2.322	2.32	2.319	2.314	2.309	2.311
				2.7	2.589	2.478	2.413	2.412	2.406	2.404	2.388	2.391	2.379	2.37	2.376	2.371	2.36	2.365	2.356	2.36	2.346	2.337	2.342	2.325	2.326	2.324	2.318	2.312	2.295	2.302	2.307	2.284	2.283	2.281	2.283	2.261	2.264	2.276	2.255	2.244	2.258	2.231	2.239	2.228	2.217	2.218	2.22	2.209	2.207
H	Growth curve			0	0.333333	0.666667	1	1.33333	1.66667	2	2.33333	2.66667	3	3.33333	3.66667	4	4.33333	4.66667	5	5.33333	5.66667	6	6.33333	6.66667	7	7.33333	7.66667	8	8.33333	8.66667	9	9.33333	9.66667	10	10.3333	10.6667	11	11.3333	11.6667	12	12.3333	12.6667	13	13.3333	13.6667	14	14.3333	14.6667	15
			WT	0.119	0.186	0.221	0.237	0.236	0.25	0.299	0.335	0.371	0.401	0.466	0.533	0.626	0.718	0.79	0.906	1.007	1.116	1.282	1.405	1.547	1.679	1.804	1.967	2.096	2.245	2.419	2.555	2.69	2.802	2.916	2.999	3.052	3.103	3.134	3.154	3.197	3.187	3.202	3.213	3.234	3.241	3.256	3.248	3.276	3.257
				0.057	0.126	0.172	0.206	0.216	0.23	0.267	0.34	0.363	0.407	0.477	0.556	0.636	0.713	0.796	0.879	0.975	1.06	1.149	1.259	1.358	1.456	1.589	1.722	1.814	1.941	2.09	2.198	2.324	2.47	2.564	2.672	2.725	2.815	2.852	2.887	2.924	2.931	2.963	2.986	3	3.007	3.02	3.023	3.047	3.039
				0.075	0.148	0.185	0.221	0.227	0.249	0.296	0.367	0.411	0.456	0.533	0.614	0.692	0.776	0.863	0.976	1.074	1.173	1.289	1.375	1.494	1.586	1.701	1.845	1.931	2.069	2.244	2.336	2.486	2.61	2.726	2.819	2.884	2.935	2.956	3.003	3.016	3.02	3.044	3.076	3.07	3.098	3.107	3.101	3.118	3.124
			R380K	0.066	0.136	0.173	0.2	0.232	0.253	0.279	0.341	0.371	0.422	0.478	0.529	0.602	0.673	0.712	0.808	0.844	0.907	1.024	1.076	1.187	1.272	1.31	1.391	1.487	1.57	1.649	1.752	1.912	1.974	2.083	2.204	2.304	2.417	2.491	2.579	2.625	2.658	2.719	2.753	2.803	2.8	2.814	2.842	2.869	2.865
				0.083	0.121	0.152	0.184	0.212	0.239	0.265	0.31	0.359	0.412	0.477	0.536	0.587	0.666	0.75	0.843	0.935	1.025	1.145	1.256	1.382	1.502	1.618	1.755	1.885	2.02	2.147	2.276	2.415	2.535	2.639	2.758	2.839	2.928	2.989	3.064	3.105	3.09	3.183	3.205	3.207	3.237	3.245	3.261	3.261	3.266
				0.095	0.134	0.184	0.217	0.249	0.268	0.284	0.355	0.384	0.434	0.5	0.57	0.638	0.71	0.812	0.912	1.001	1.108	1.209	1.321	1.443	1.555	1.648	1.776	1.895	2.019	2.134	2.267	2.411	2.543	2.674	2.804	2.904	3.014	3.086	3.165	3.219	3.224	3.261	3.298	3.309	3.323	3.343	3.352	3.37	3.356
[truncated: 74 more columns]

## Sheet: Figure 2
Panel	Type of expt
B	Growth curve		0	0.333333	0.666667	1	1.33333	1.66667	2	2.33333	2.66667	3	3.33333	3.66667	4	4.33333	4.66667	5	5.33333	5.66667	6	6.33333	6.66667	7	7.33333	7.66667	8	8.33333	8.66667	9	9.33333	9.66667	10	10.3333	10.6667	11	11.3333	11.6667	12	12.3333	12.6667	13	13.3333	13.6667	14	14.3333	14.6667	15	15.3333
		WT + ev	0.001	0.072	0.092	0.101	0.092	0.101	0.105	0.109	0.111	0.119	0.135	0.135	0.152	0.164	0.183	0.221	0.246	0.279	0.288	0.328	0.376	0.424	0.447	0.515	0.573	0.629	0.687	0.75	0.846	0.922	1.002	1.091	1.187	1.256	1.35	1.467	1.535	1.606	1.716	1.838	1.891	2.008	2.072	2.152	2.256	2.287	2.354
			-0.022	0.046	0.055	0.059	0.048	0.06	0.062	0.069	0.08	0.084	0.104	0.11	0.133	0.156	0.164	0.203	0.226	0.233	0.256	0.295	0.34	0.376	0.402	0.471	0.514	0.588	0.632	0.698	0.777	0.856	0.929	1.022	1.093	1.174	1.266	1.372	1.458	1.567	1.647	1.764	1.837	1.928	2.033	2.188	2.299	2.372	2.455
			-0.006	0.064	0.064	0.072	0.064	0.077	0.088	0.087	0.083	0.1	0.102	0.11	0.118	0.134	0.144	0.177	0.195	0.221	0.236	0.276	0.306	0.34	0.357	0.424	0.455	0.52	0.565	0.625	0.71	0.767	0.827	0.904	0.992	1.031	1.125	1.215	1.303	1.385	1.468	1.559	1.632	1.714	1.774	1.897	1.997	2.06	2.152
		WT + WT	-0.004	0.028	0.057	0.079	0.095	0.076	0.087	0.099	0.087	0.113	0.127	0.124	0.15	0.17	0.196	0.205	0.23	0.271	0.316	0.35	0.401	0.447	0.517	0.576	0.656	0.731	0.825	0.899	0.983	1.102	1.201	1.326	1.431	1.548	1.668	1.772	1.876	1.972	2.071	2.178	2.214	2.345	2.379	2.507	2.569	2.615	2.684
			-0.029	0.034	0.066	0.083	0.105	0.078	0.089	0.093	0.088	0.117	0.123	0.137	0.169	0.185	0.218	0.228	0.235	0.282	0.317	0.362	0.448	0.472	0.516	0.571	0.65	0.724	0.803	0.874	0.965	1.065	1.156	1.292	1.419	1.525	1.64	1.76	1.875	1.984	2.082	2.207	2.313	2.391	2.471	2.59	2.675	2.77	2.806
			-0.014	0.051	0.082	0.091	0.117	0.104	0.109	0.124	0.114	0.136	0.149	0.146	0.178	0.2	0.248	0.258	0.266	0.292	0.374	0.416	0.469	0.495	0.55	0.6	0.671	0.745	0.842	0.91	1.011	1.096	1.193	1.322	1.462	1.528	1.65	1.765	1.876	1.993	2.112	2.24	2.348	2.418	2.525	2.622	2.693	2.803	2.847
		WT + R32A	-0.013	0.014	0.057	0.075	0.078	0.07	0.097	0.088	0.102	0.094	0.114	0.115	0.151	0.169	0.174	0.182	0.215	0.224	0.246	0.274	0.309	0.337	0.38	0.415	0.468	0.508	0.572	0.627	0.659	0.741	0.818	0.877	0.939	1.039	1.148	1.26	1.369	1.504	1.621	1.728	1.809	1.916	1.965	2.084	2.152	2.23	2.296
			-0.024	0.007	0.039	0.055	0.045	0.046	0.059	0.065	0.081	0.079	0.094	0.099	0.132	0.142	0.194	0.184	0.21	0.23	0.256	0.294	0.38	0.383	0.429	0.488	0.54	0.584	0.653	0.689	0.757	0.815	0.888	0.942	1.027	1.078	1.158	1.237	1.279	1.394	1.485	1.59	1.68	1.762	1.82	1.918	2.009	2.071	2.146
			0.006	0.006	0.047	0.063	0.045	0.039	0.06	0.061	0.083	0.079	0.09	0.105	0.127	0.15	0.149	0.191	0.213	0.221	0.253	0.282	0.32	0.344	0.389	0.442	0.483	0.531	0.605	0.652	0.708	0.78	0.854	0.926	0.986	1.075	1.158	1.251	1.331	1.418	1.523	1.602	1.637	1.767	1.798	1.954	2.044	2.096	2.225
		WT + D40A	-0.016	0.002	0.046	0.071	0.061	0.064	0.075	0.072	0.075	0.071	0.094	0.093	0.123	0.133	0.153	0.169	0.212	0.227	0.242	0.271	0.284	0.303	0.363	0.391	0.433	0.464	0.505	0.524	0.552	0.58	0.616	0.66	0.677	0.727	0.8	0.856	0.927	0.991	1.078	1.169	1.212	1.279	1.385	1.502	1.575	1.651	1.726
			-0.011	0.025	0.051	0.079	0.067	0.067	0.084	0.077	0.092	0.083	0.101	0.104	0.135	0.143	0.149	0.169	0.186	0.208	0.243	0.274	0.311	0.326	0.379	0.419	0.455	0.494	0.543	0.576	0.631	0.672	0.734	0.774	0.851	0.896	0.979	1.023	1.1	1.179	1.22	1.294	1.367	1.431	1.521	1.573	1.661	1.731	1.768
			-0.007	0.029	0.06	0.084	0.073	0.071	0.091	0.085	0.095	0.089	0.108	0.099	0.129	0.146	0.157	0.169	0.188	0.197	0.231	0.258	0.296	0.313	0.341	0.38	0.419	0.459	0.511	0.562	0.604	0.646	0.707	0.775	0.818	0.887	0.952	1.035	1.126	1.183	1.272	1.358	1.415	1.479	1.562	1.646	1.743	1.784	1.859
		WT + G118A	0.01	0.062	0.123	0.136	0.13	0.13	0.146	0.151	0.16	0.166	0.193	0.194	0.231	0.243	0.259	0.272	0.303	0.328	0.362	0.389	0.42	0.446	0.496	0.543	0.586	0.623	0.663	0.692	0.745	0.8	0.838	0.896	0.938	0.98	1.046	1.074	1.123	1.155	1.22	1.303	1.334	1.393	1.444	1.531	1.593	1.653	1.74
			0.003	0.051	0.099	0.111	0.111	0.118	0.133	0.134	0.146	0.147	0.173	0.174	0.201	0.22	0.231	0.248	0.286	0.307	0.343	0.378	0.412	0.437	0.475	0.511	0.553	0.585	0.629	0.656	0.703	0.751	0.783	0.829	0.882	0.913	0.984	1.026	1.082	1.112	1.164	1.214	1.252	1.291	1.342	1.375	1.433	1.484	1.513
			-0.029	0.063	0.119	0.136	0.127	0.129	0.144	0.145	0.161	0.167	0.192	0.197	0.224	0.245	0.255	0.26	0.3	0.319	0.354	0.389	0.402	0.422	0.467	0.503	0.537	0.566	0.604	0.635	0.65	0.719	0.75	0.805	0.831	0.895	0.955	1	1.053	1.091	1.155	1.244	1.269	1.347	1.406	1.517	1.603	1.622	1.727
		WT + G121A	-0.012	0.009	0.051	0.062	0.054	0.049	0.063	0.067	0.071	0.074	0.091	0.082	0.104	0.117	0.127	0.147	0.177	0.187	0.218	0.245	0.289	0.318	0.35	0.394	0.437	0.469	0.509	0.555	0.61	0.64	0.679	0.725	0.784	0.813	0.884	0.951	1.022	1.092	1.178	1.279	1.358	1.428	1.485	1.559	1.614	1.689	1.724
			-0.015	-0.013	0.033	0.05	0.041	0.044	0.063	0.063	0.075	0.081	0.1	0.094	0.12	0.141	0.151	0.172	0.209	0.235	0.276	0.304	0.337	0.369	0.41	0.464	0.51	0.559	0.613	0.649	0.697	0.767	0.826	0.892	0.943	1.042	1.109	1.181	1.268	1.337	1.426	1.524	1.579	1.652	1.704	1.805	1.878	1.924	1.992
			-0.004	0.026	0.067	0.075	0.071	0.067	0.094	0.095	0.105	0.102	0.121	0.115	0.143	0.158	0.165	0.187	0.206	0.22	0.256	0.287	0.322	0.349	0.389	0.442	0.49	0.533	0.59	0.628	0.675	0.741	0.801	0.869	0.948	1.03	1.11	1.189	1.278	1.351	1.457	1.568	1.649	1.723	1.799	1.897	1.968	2.029	2.097
		WT + G123A	0.023	0.054	0.092	0.094	0.115	0.106	0.123	0.123	0.129	0.121	0.144	0.133	0.164	0.174	0.174	0.165	0.202	0.208	0.242	0.256	0.263	0.268	0.306	0.318	0.343	0.359	0.377	0.375	0.393	0.417	0.429	0.456	0.481	0.496	0.547	0.564	0.599	0.609	0.653	0.706	0.685	0.727	0.749	0.8	0.835	0.846	0.897
			0.042	0.107	0.174	0.159	0.174	0.176	0.18	0.204	0.216	0.215	0.235	0.22	0.255	0.272	0.272	0.273	0.3	0.31	0.335	0.361	0.384	0.393	0.428	0.448	0.473	0.508	0.535	0.552	0.589	0.632	0.649	0.692	0.742	0.778	0.828	0.858	0.892	0.926	0.972	1.025	1.044	1.08	1.113	1.16	1.224	1.241	1.297
			-0.000966667	0.067	0.125	0.114	0.122	0.118	0.122	0.142	0.15	0.15	0.17	0.143	0.175	0.187	0.184	0.193	0.215	0.215	0.248	0.26	0.285	0.293	0.314	0.334	0.357	0.382	0.405	0.418	0.442	0.471	0.48	0.509	0.556	0.559	0.609	0.636	0.664	0.691	0.727	0.774	0.803	0.811	0.878	0.905	0.934	0.982	1.012
		WT + R380A	0.024	0.062	0.09	0.099	0.09	0.081	0.096	0.099	0.107	0.101	0.119	0.114	0.148	0.156	0.161	0.179	0.209	0.216	0.24	0.267	0.308	0.323	0.347	0.392	0.423	0.46	0.501	0.542	0.567	0.618	0.645	0.708	0.743	0.789	0.849	0.92	1.024	1.076	1.143	1.208	1.224	1.299	1.318	1.413	1.446	1.418	1.523
			0.028	0.061	0.099	0.102	0.091	0.09	0.095	0.108	0.108	0.108	0.126	0.114	0.145	0.163	0.168	0.186	0.221	0.236	0.273	0.294	0.335	0.357	0.396	0.429	0.475	0.519	0.556	0.592	0.645	0.691	0.744	0.796	0.874	0.907	0.99	1.065	1.151	1.224	1.305	1.371	1.434	1.501	1.555	1.621	1.69	1.703	1.764
			-0.032	0.032	0.072	0.085	0.077	0.075	0.089	0.089	0.105	0.106	0.117	0.111	0.143	0.155	0.168	0.184	0.223	0.236	0.281	0.307	0.349	0.382	0.431	0.482	0.544	0.608	0.661	0.72	0.786	0.866	0.927	0.986	1.11	1.12	1.219	1.283	1.328	1.409	1.436	1.491	1.517	1.554	1.62	1.634	1.677	1.709	1.725
			0	0.333333	0.666667	1	1.33333	1.66667	2	2.33333	2.66667	3	3.33333	3.66667	4	4.33333	4.66667	5	5.33333	5.66667	6	6.33333	6.66667	7	7.33333	7.66667	8	8.33333	8.66667	9	9.33333	9.66667	10	10.3333	10.6667	11	11.3333	11.6667	12	12.3333	12.6667	13	13.3333	13.6667	14	14.3333	14.6667	15	15.3333
D	PET	R32A + AMPPNP	4753	4683	4538	4509	4466	4510	4596	4533	4611	4580	4633	4753	4570	4516	4661	4691	4736	4474	4556	4542	4717	4467	4371	4694	4660	4781	4547	4644	4685	4774	4731	4673	4664	4598	4814	4708	4642	4669	4772	4879	4816	4680	4661	4691	4575	4624	4759
			4918	4956	4948	4975	4885	4736	5147	4864	4637	4801	4904	4920	4750	4886	4910	4739	4782	4525	4862	4941	5011	5177	4881	4812	4867	4736	4953	5073	4824	5089	5076	4889	5023	4973	4891	4720	5014	4958	4721	5031	5092	5246	5193	5192	4870	5076	5098
			3374	3438	3370	3485	3428	3513	3365	3280	3464	3470	3396	3337	3271	3485	3419	3249	3268	3375	3115	3224	3264	3344	3391	3306	3374	3310	3300	3295	3493	3551	3550	3596	3542	3532	3284	3641	3274	3416	3322	3454	3535	3438	3470	3451	3523	3541	3509
			3410	3342	3537	3523	3400	3401	3530	3248	3513	3487	3396	3233	3466	3350	3533	3452	3474	3333	3482	3289	3216	3250	3374	3619	3517	3477	3423	3312	3459	3618	3591	3633	3578	3394	3500	3469	3433	3554	3582	3544	3402	3491	3462	3695	3586	3474	3536
		R32A + gS	4783	4318	4502	4649	4654	4625	4346	4507	4589	4613	4433	4378	4460	4552	4603	4490	4490	4644	4518	4617	4599	4516	4518	4649	4500	4562	4566	4574	4606	4664	4826	4731	4857	4643	4731	4713	4486	4569	4589	4698	4473	4583	4531	4504	4444	4305	4406
			4805	4664	4590	4404	4652	4509	4462	4805	4586	4747	4477	4594	4561	4724	4771	4648	4770	4733	4591	4556	4544	4630	4548	4812	4875	4748	4495	4592	4808	5021	4967	4783	4893	4753	4864	4734	4702	4808	4698	4750	4677	4628	4600	4692	4860	4576	4450
			375	413	391	399	444	398	445	441	420	401	390	361	429	374	425	376	427	386	389	356	362	391	438	455	418	423	410	464	390	477	401	384	439	466	412	469	410	456	447	405	436	460	444	401	430	381	428
			463	461	407	500	416	457	419	380	427	409	490	442	414	410	410	384	379	385	387	407	404	435	479	437	407	448	422	371	375	441	428	434	425	379	464	499	490	390	405	445	419	386	421	419	384	468	379
		R32A + ATP	4978	4897	4916	4831	4892	4724	5069	4909	4942	5054	4972	4936	5099	4820	4588	4909	4953	5021	5027	4862	4968	5205	4883	4792	4952	5050	4968	5113	5020	5051	4909	5127	5038	4936	5214	4926	4863	5168	4835	4796	4873	5082	4882	5182	5111	5000	4986
			4885	4964	4643	4820	4896	4687	4778	4787	4740	4869	4885	4767	4888	4822	4790	5087	4742	4851	4786	4737	4803	4980	4857	5067	4828	4850	4817	4816	4764	5156	5475	5332	4986	5157	5058	5174	5464	5320	5282	5148	5387	5148	5163	5203	5283	5354	5221
			421	387	415	399	442	415	375	450	445	382	459	420	444	380	421	395	413	390	401	431	441	443	442	417	347	396	438	442	406	415	515	462	452	451	394	403	370	406	462	402	458	453	322	424	388	412	411
			407	440	411	436	361	404	401	410	457	429	393	380	376	456	354	340	389	379	446	345	362	360	443	407	397	445	476	398	413	422	385	423	414	421	414	336	464	420	395	396	420	408	398	361	399	384	407
E	PET	D40A + AMPPNP	5202	4939	5190	4927	4782	4998	5021	4916	4978	4763	5020	4948	4918	4923	5027	4872	5110	4989	4821	5102	4890	4962	4835	4814	5030	4997	5142	5046	5036	5050	5197	5310	5091	5225	5202	5012	5091	5322	5231	5455	5318	5132	5288	5157	5419	5242	5494
			5108	5026	5361	5241	4897	5236	5042	5253	5257	5058	5089	5267	5214	5011	5124	4898	5212	5216	4903	5281	5168	5014	5410	5209	5168	5154	5365	5086	5306	5374	5268	5381	5365	5375	5241	5413	5182	5340	5135	5218	5311	5387	5438	5485	5519	5064	5078
			3708	3614	3428	3661	3561	3541	3738	3660	3389	3620	3620	3513	3674	3585	3522	3472	3717	3712	3792	3572	3665	3715	3616	4013	3645	3793	3861	3963	3859	3833	3780	3896	3740	3866	3947	3853	3750	3910	3748	3838	3694	3807	3776	3899	3923	3885	3818
			3763	3778	3591	3489	3678	3796	3566	3706	3677	3558	3791	3663	3650	3790	3819	3734	3736	3737	3818	3746	3740	3964	3742	3753	3759	3790	3844	3665	3947	3764	3888	3773	3918	3905	3835	3942	3888	3894	3809	3931	4028	3953	3831	3790	3781	3899	3880
		D40A + gS	5250	5435	5044	5018	5026	5040	5052	4998	5083	5258	5198	5075	4882	5088	5028	5125	4998	5072	5355	5044	5282	5133	5095	5309	5338	5429	5072	5332	5274	5385	5507	5382	5326	5415	5363	5443	5205	5353	5506	5428	5476	5556	5452	5267	5601	5343	5306
			5010	5156	4987	5056	5109	4973	5059	5060	4861	5046	5009	5119	5164	5286	4814	5149	4980	5215	5071	5090	5094	5031	5026	5120	4984	5337	4977	5232	5055	5493	5182	5096	5152	5135	5310	5186	5065	5172	5132	5313	5263	5400	5224	5306	5253	5343	5199
			389	448	383	486	455	469	456	425	445	450	433	459	434	477	450	414	417	452	414	402	463	443	456	453	391	433	409	473	462	381	471	400	506	474	483	400	413	506	415	462	455	431	456	453	472	442	437
			416	438	474	480	469	418	448	454	438	446	407	445	472	467	427	429	423	472	438	417	516	419	432	412	535	481	486	450	401	488	564	414	443	423	430	453	454	474	556	501	482	473	460	459	449	455	471
		D40A + ATP	5503	5485	5459	5331	5331	5636	5524	5272	5378	5355	5412	5606	5292	5484	5480	5682	5437	5719	5418	5313	5438	5667	5415	5554	5439	5595	5285	5343	5640	5856	5714	5760	5701	5924	5678	5582	5719	5589	5606	5721	5687	5643	5596	5535	5572	5981	5647
			5402	5476	5452	5259	5433	5542	5286	5335	5280	5438	5391	5361	5559	5315	5390	5277	5306	5280	5383	5652	5467	5286	5288	5486	5380	5458	5403	5246	5396	5821	5748	5610	5733	5690	5782	5984	5847	5957	5572	6062	5922	5956	5834	5882	5730	5908	5604
			460	468	420	440	399	395	423	469	470	475	437	472	457	484	464	518	486	466	446	432	348	375	384	431	421	431	450	394	409	466	402	392	496	496	427	408	447	445	491	507	478	495	479	432	390	436	446
			469	472	443	484	399	433	530	349	390	426	497	504	440	423	441	432	425	432	438	406	442	367	414	441	409	483	509	438	450	455	461	519	458	428	449	459	425	456	406	431	465	373	475	491	466	464	522
F	PET	K98A + AMPPNP	4694	4694	4652	4567	4803	4619	4509	4719	4546	4713	4656	4510	4650	4640	4753	4990	4576	4718	4806	4436	4531	4565	4600	4510	4622	4631	4637	4684	4592	4731	4352	3860	3432	3370	3238	3121	2992	3035	3023	2863	2978	2903	2932	2732	2684	2862	2572
			4965	5180	5072	5224	4865	4822	4881	4898	4921	4919	5038	5031	4851	4615	5007	4996	5033	5110	4995	5076	5037	5244	4991	4991	4827	4881	4866	4988	5024	5429	4622	4042	3805	3641	3584	3497	3356	3166	3158	3096	3232	3160	2931	3135	3069	2797	3015
			3397	3494	3371	3460	3330	3472	3403	3523	3500	3330	3515	3479	3440	3645	3434	3394	3453	3718	3554	3372	3278	3645	3481	3468	3269	3584	3491	3040	2869	2514	2570	2472	2445	2322	2214	2312	2303	2158	2021	2224	2106	2226	2109	2334	2227	2095	2072
			3622	3780	3807	3851	3580	3808	3626	3520	4027	3846	3645	3688	3719	3756	3724	3895	3857	3869	3889	3874	3644	3804	3649	4008	3847	3932	4066	3382	3157	2908	3016	2829	2687	2650	2709	2495	2333	2361	2405	2524	2358	2389	2388	2465	2424	2373	2299
		K98A + gS	4726	4668	4837	4814	4664	4809	4735	4789	4952	4788	4606	4564	4617	4689	4601	4718	4909	4882	4608	4858	4933	4787	4792	4622	4665	4632	4620	4793	4726	4965	4318	3955	3634	3402	3287	3007	3033	2876	2924	2653	2834	2814	2732	2752	2607	2717	2579
			5376	5041	4940	5132	4945	5248	4909	4995	4978	5051	4990	5024	4924	4869	5128	4944	4929	5205	4894	4984	5170	5119	5016	5041	5068	5001	5162	4870	4830	5476	4730	4138	3758	3689	3541	3262	3069	3192	2937	2924	3006	2920	3023	2776	2824	2791	2820
			538	449	484	491	409	444	428	515	456	428	510	433	485	514	450	494	486	482	514	434	507	448	474	415	458	497	506	483	526	543	515	490	448	339	404	369	342	326	326	315	346	342	321	316	308	284	336
			498	521	562	476	537	525	469	522	498	490	485	540	464	529	492	527	464	514	550	515	535	524	498	463	539	498	523	497	478	526	506	558	522	409	361	391	387	357	341	373	319	338	315	329	411	329	310
		K98A + ATP	5038	4894	4987	4899	5044	5011	5001	5077	4958	4866	4880	4959	4934	4941	4848	4865	5000	5098	5078	5065	4998	5288	5075	5023	5010	5197	4805	5158	5206	5034	4659	4366	4268	4241	4166	4081	4155	4027	4112	4257	4227	4034	4127	4335	4239	3963	3965
			5273	5095	4970	5112	5134	5017	5173	5110	5050	5004	5228	4770	4877	4955	5100	4957	5074	5002	5228	4984	4997	4938	5026	5180	5164	5053	5103	4980	4903	5173	4687	4298	4148	4150	4138	4199	4106	4155	4084	4053	4043	4217	3944	4023	4153	4235	4111
			502	507	476	483	479	490	551	527	462	434	560	480	542	542	515	517	535	556	466	486	507	509	473	493	534	498	441	522	512	514	373	405	356	337	368	438	388	398	420	368	399	399	386	382	421	394	410
			456	444	413	521	469	453	509	335	502	498	435	452	470	461	380	415	432	442	506	452	428	425	446	416	488	439	454	421	518	507	376	406	303	339	337	403	370	293	313	286	315	289	345	334	322	295	290
G	PET	G121A + AMPPNP	5054	5165	4861	5121	4861	5119	4794	5130	4958	5113	4865	4882	5034	5199	4788	5087	5061	5164	4866	5031	4964	5038	4986	5069	5090	4982	4985	4977	4906	5352	4913	5034	4928	4916	5041	4758	4868	5225	4960	4991	4772	5049	4903	5027	5117	4796	4980
			5163	5252	5149	5162	5220	5182	5288	5140	5241	5313	5265	5238	5116	5116	5190	5264	4896	5074	5285	5052	4924	5159	5367	5100	5188	5101	5097	5228	5170	5633	5034	5200	5001	5259	5156	5040	4968	4972	5217	5086	5064	5037	5019	5062	5183	5206	5082
			3397	3255	3176	3165	3412	3456	3362	3182	3350	3084	3324	3174	3310	3356	3305	3401	3207	3376	3404	3343	3215	3140	3429	3342	3495	3364	3407	3482	3224	3340	3315	3320	3266	3372	3208	3387	3243	3230	3325	3479	3461	3395	3414	3112	3214	3425	3340
			3483	3415	3740	3418	3181	3477	3418	3411	3451	3278	3422	3622	3420	3333	3406	3510	3498	3417	3461	3401	3395	3336	3614	3395	3631	3348	3646	3434	3501	3463	3429	3491	3332	3555	3375	3492	3594	3474	3450	3487	3332	3382	3386	3417	3394	3393	3346
		G121A + gS	4965	4804	4807	4690	4815	4706	4810	4919	4826	4964	5129	4786	4787	4872	4909	4831	4833	4867	5102	4967	4845	4770	5026	4858	4786	4891	4860	5095	5039	5260	5095	5036	5215	5202	4867	5362	5302	5102	5199	5126	5086	5306	5456	5312	5139	5128	5147
			5004	4932	4923	4956	4977	4855	5101	4923	5022	4970	5057	4893	4886	4891	4747	5048	5035	4896	4911	4919	5037	4834	4990	4998	5054	5032	4905	4891	5009	5319	5080	5245	5081	5147	5030	5156	5090	5141	5138	5271	5084	5155	5021	5126	5206	4876	5269
			445	386	484	394	518	419	443	378	464	439	424	459	424	363	376	383	469	383	420	436	413	457	477	421	416	385	439	435	472	471	458	438	434	549	510	453	422	475	474	500	486	442	431	459	468	447	478
			421	466	428	462	527	438	370	461	446	471	468	437	562	429	426	462	461	438	447	531	454	458	462	478	524	426	434	436	498	425	490	455	550	522	533	520	471	502	488	559	459	440	501	457	519	512	464
		G121A + ATP	5248	5262	5219	5175	5277	5130	5399	5032	5055	5092	5154	5126	5124	5412	5264	5325	5204	5273	5420	5193	5073	5410	5284	5295	5127	5103	5070	5407	5487	5637	5200	4946	5169	5084	5132	5110	4959	5037	5050	5151	5169	5164	5044	5340	5116	5320	5067
			5428	5353	5295	5034	5294	5071	5018	5114	5216	5014	5208	5054	5208	5081	5107	5181	5320	5453	5157	5286	5057	5197	5208	5215	5298	5174	5309	5421	5204	5596	5141	5129	4994	4899	5122	4915	5057	4994	4954	4861	4866	5116	4894	5014	5137	4859	4991
			463	482	414	431	511	450	456	425	435	491	484	484	450	466	468	493	503	524	397	471	492	460	505	508	444	468	477	470	422	515	444	445	458	499	478	424	396	450	471	432	432	442	389	464	421	426	456
			494	406	435	435	448	465	503	433	458	440	445	518	465	466	490	475	436	493	466	468	436	474	446	418	502	411	432	446	413	443	542	416	408	448	420	446	377	380	364	420	417	472	409	431	454	432	405
H	PET	G118A + AMPPNP	5172	5054	4895	4945	4832	4822	5167	4918	4978	5108	4963	4925	5032	4908	4789	4921	4950	4895	5068	4981	4882	4889	5009	4917	5125	4903	4988	4827	4975	5238	5775	5492	5309	5231	5279	5464	5529	5230	5418	5310	5443	5463	5341	5487	5646	5427	5447
			5032	5461	5424	5202	5175	5259	5364	5251	5169	5228	5265	5206	5376	5262	5268	5240	5100	5020	5251	5294	5278	5280	5362	5335	5235	5262	5133	5172	5359	5412	5876	5796	5651	6094	5908	6038	5921	5931	5731	5675	5821	5740	5717	5940	5909	5926	6192
			3506	3492	3478	3388	3369	3520	3398	3386	3455	3590	3416	3331	3514	3378	3538	3537	3531	3450	3459	3481	3508	3474	3321	3574	3451	3462	3596	3845	3817	3867	3786	3784	3896	3884	3743	3987	3786	3764	3922	3826	3857	3994	3959	3720	3811	3721	3708
			3491	3529	3647	3728	3566	3596	3610	3584	3577	3489	3513	3673	3486	3548	3645	3871	3683	3544	3386	3605	3620	3574	3595	3706	3580	3700	3821	4056	4113	4140	4136	4121	4069	4020	4009	4140	4180	4157	4171	4027	4251	4069	3992	3889	3965	3967	3989
		G118A + gS	5242	5286	5306	5186	5171	5228	5293	5203	5336	5183	5323	5322	5102	5217	5201	5243	5278	5217	5256	5172	5254	5122	5175	5287	5280	5361	5239	5296	5613	5675	6062	6416	6368	6517	6245	6362	6459	6237	6249	6422	6288	6312	6447	6317	6391	6588	6373
			5352	5373	5291	5226	5486	5419	5191	5475	5436	5512	5352	5217	5479	5336	5493	5363	5348	5275	5542	5397	5245	5467	5369	5375	5229	5503	5314	5398	5508	5540	6595	6321	6421	6485	6396	6650	6344	6283	6107	6156	6374	6466	6486	6471	6391	6310	6448
			474	527	488	519	479	476	530	528	472	460	479	528	514	434	484	513	492	490	486	478	482	526	508	509	552	514	500	458	499	469	589	544	649	606	614	574	546	590	609	563	680	535	625	546	526	598	578
			504	473	483	477	512	394	502	562	447	449	488	532	551	482	492	489	464	489	508	424	515	464	552	429	490	490	453	455	464	504	488	540	583	604	566	559	554	552	530	573	500	595	528	597	583	530	472
		G118A + ATP	5610	5435	5441	5191	5417	5345	5442	5330	5251	5158	5504	5362	5171	5186	5376	5304	5317	5344	5424	5304	5326	5261	5377	5189	5168	5428	5345	5369	5354	5687	5460	4859	4700	4510	4432	4218	4033	4103	3951	3926	3879	3726	3807	3730	3776	3566	3686
			5790	5309	5454	5586	5444	5603	5377	5529	5637	5638	5338	5528	5379	5514	5582	5403	5694	5607	5398	5530	5444	5581	5457	5378	5551	5302	5667	5526	5581	6104	5610	5134	4818	4684	4502	4223	4163	4055	4090	3824	3916	3768	3631	3812	3549	3815	3664
			487	503	480	432	512	466	506	485	515	538	491	548	479	498	537	472	505	543	501	554	471	562	488	510	517	483	487	499	524	527	523	412	417	410	368	351	370	345	335	345	371	298	323	308	364	317	319
			526	507	557	508	472	490	555	479	529	524	480	595	538	520	497	493	538	509	531	520	545	555	503	589	518	520	398	527	594	465	549	461	395	423	387	412	325	318	352	354	293	331	351	336	331	294	313
I	PET	G123A + AMPPNP	5728	5786	5818	5576	5995	5817	5951	5650	5543	5668	5767	5887	5767	5816	5762	5696	5938	5755	5845	5766	5823	5723	5644	5855	5560	5864	5408	5790	5761	6419	6679	7087	6822	6805	6929	7052	6803	7010	7077	6990	6952	7046	6727	7015	6806	6764	6911
			5457	5456	5171	5626	5502	5370	5539	5377	5537	5304	5758	5405	5436	5714	5812	5336	5499	5463	5392	5659	5587	5389	5533	5564	5519	5564	5661	5922	5343	5880	6560	6508	6937	6743	6622	6659	6532	6608	6405	6685	6683	6514	6584	6789	6635	6646	6808
			3903	3820	3746	3513	3724	3683	3790	3690	3750	3871	3640	3719	3786	3537	3794	4001	3800	3600	3901	3797	3667	3742	3631	3708	3915	3698	3814	4655	4460	4590	4461	4601	4446	4601	4788	4571	4643	4564	4460	4552	4440	4666	4633	4452	4533	4631	4407
			3838	3816	3851	3614	3798	3742	3697	3658	3543	3749	3811	3532	3813	3667	3564	3722	3720	3929	3921	3764	3802	3720	3808	3830	3750	3658	3819	4578	4583	4633	4807	4847	4447	4836	4515	4650	4855	4793	4518	4614	4606	4598	4868	4315	4560	4554	4549
		G123A + gS	5233	5010	5049	5011	5007	4999	4919	4926	5100	5148	5058	4965	5239	4983	5054	5095	5129	5059	5204	5040	4920	5025	4993	5172	5139	5067	5071	5180	5163	5477	6287	5848	5697	5556	5390	5181	5010	4899	4779	4700	4466	4440	4344	4108	4050	4252	3899
			5134	5232	5145	5207	4988	5336	5151	5150	5154	5175	5108	5107	5175	5323	5107	5227	5069	5254	4908	5296	5352	5343	5242	5227	5302	5198	5187	5090	5301	5663	6362	6046	6208	5582	5639	5585	5220	5244	4985	5103	4657	4508	4399	4423	4176	4251	3991
			491	465	540	463	404	424	442	483	416	519	514	506	529	465	414	469	439	456	477	476	506	503	438	509	495	464	476	493	456	565	576	577	630	590	500	503	557	507	485	500	420	449	430	503	475	419	419
		G123A + ATP	5529	5491	5356	5443	5546	5237	5476	5297	5356	5508	5410	5422	5160	5545	5412	5433	5286	5618	5472	5436	5402	5340	5592	5475	5654	5486	5409	5260	5299	5827	5763	5562	5342	5336	5064	4985	5011	4781	4829	4803	5027	4965	4587	4706	4921	4875	4598
			5220	5588	5419	5456	5538	5424	5559	5307	5596	5382	5344	5434	5522	5667	5485	5533	5454	5428	5491	5405	5273	5440	5391	5312	5572	5514	5438	5572	5405	6214	6140	5996	5624	5092	5011	5018	4859	4897	4890	4972	4636	4836	4746	4675	4994	4939	4938
			529	451	489	459	470	489	512	503	541	444	502	508	518	539	522	490	446	524	559	462	474	420	424	486	476	540	503	512	455	621	537	483	519	437	472	448	380	458	387	342	446	424	450	380	392	462	367
			484	429	467	477	484	473	517	455	465	433	533	510	506	524	554	498	471	439	488	476	517	489	474	483	438	495	495	465	476	470	440	483	347	444	441	386	432	423	388	386	429	353	438	333	424	344	397
J	PET	F120A + AMPPNP	3567	3592	3542	3445	3638	3493	3613	3586	3441	3336	3500	3458	3482	3632	3569	3484	3524	3590	3610	3422	3403	3554	3591	3254	3582	3818	3482	3409	3637	3788	3745	3885	3840	3946	3726	3754	3859	3805	3818	3814	3787	3853	3728	3803	3851	3801	3769
			3615	3826	3595	3551	3609	3640	3584	3708	3483	3554	3738	3680	3607	3575	3711	3583	3539	3688	3589	3673	3648	3583	3625	3688	3588	3605	3708	3768	3565	3781	3975	3906	3918	3840	3983	3901	3883	3822	3986	3779	3877	3958	3821	4105	3871	3953	4054
			511	435	500	456	417	445	454	514	474	471	400	510	587	466	450	414	441	485	390	545	560	468	440	536	436	509	517	471	528	474	489	549	528	517	463	468	517	522	518	510	489	485	430	483	494	470	499
		F120A + gS	3997	3984	3925	3812	3900	3986	3734	3817	4017	3945	3882	3910	4000	3743	3902	3798	3914	3987	3741	3700	3792	3908	3859	3874	3961	4006	3971	3939	3868	4137	3143	2769	2582	2325	2317	2488	2353	2324	2288	2294	2257	2342	2396	2206	2237	2370	2172
			3785	3953	3851	3932	4022	3933	3792	3826	3715	3731	3846	3764	3805	3869	3942	4050	3786	4033	3787	3784	3915	3890	3932	3865	3811	3868	3798	3769	3784	4111	3320	2903	2634	2510	2382	2381	2246	2433	2227	2222	2229	2420	2448	2241	2183	2257	2150
			479	454	453	523	462	485	488	461	458	523	516	462	517	500	437	491	517	461	491	464	504	501	490	510	482	494	526	445	501	549	377	358	289	245	256	238	234	226	150	210	199	175	178	220	231	197	230
			491	493	516	490	517	469	504	501	445	569	508	505	470	443	476	493	472	560	453	512	487	564	539	505	408	451	487	479	579	494	382	348	223	246	238	213	207	245	197	177	196	198	191	213	196	212	195
		F120A + ATP	3741	3833	3722	3708	3740	3602	3804	3854	4034	3658	3853	3651	3628	3726	3752	3825	3755	3788	3771	3864	3876	3796	3663	3720	3793	3840	3727	3716	3880	4231	3379	3024	3034	3025	3121	3061	3090	2890	3014	3131	3155	2947	2895	2893	3099	3046	3177
			3916	4080	3945	4135	3889	4038	3997	3924	3911	3691	4022	3919	3855	3911	3929	3924	4058	3967	3938	3719	3831	4035	3891	3824	3730	3916	3887	3947	3694	4113	3298	2972	3070	2979	3013	2982	2930	2915	2888	2908	2998	2990	3105	2994	2862	2986	2996
			495	503	463	464	465	476	466	462	457	461	485	470	498	452	526	527	454	504	458	502	485	452	500	484	448	453	455	471	516	550	368	270	318	332	221	340	265	277	296	237	298	279	276	294	284	248	295
			486	422	473	486	473	495	481	470	428	522	534	500	447	444	452	493	447	467	456	465	464	459	417	448	502	456	486	473	511	517	364	362	237	310	322	340	304	327	301	317	300	276	242	298	308	290	275
K	PET	F124A + AMPPNP	5121	5142	4991	4992	5019	5088	5165	5028	5139	4991	4908	5115	4910	4969	4910	5110	5105	5062	4902	5116	5079	5179	5116	5170	5067	5048	5100	5032	5027	5445	4163	4108	3838	3818	3788	3521	3670	3662	3642	3678	3570	3609	3566	3422	3290	3554	3612
			3850	3749	3721	3736	3535	3782	3639	3803	3824	3675	3860	3796	3739	3658	3772	3695	3916	3788	3743	3729	3830	3673	3689	3585	3849	3903	3848	3236	3200	3028	2920	3068	2847	2813	2930	2882	2953	2906	3020	2871	2811	2971	2795	2752	2705	2646	2929
			3947	3736	3825	3934	3876	4028	3834	3837	3840	3986	3898	3892	3967	3834	4012	3958	3939	3890	3813	3888	3920	3795	3859	3840	3769	3894	4099	3236	3276	3096	3020	3110	3174	3040	2897	2907	2984	2973	2809	2916	2893	3003	2975	2947	2814	2861	2753
		F124A + gS	4508	4438	4519	4407	4336	4393	4460	4622	4149	4434	4447	4308	4385	4739	4665	4675	4455	4390	4497	4408	4355	4576	4297	4369	4486	4435	4312	4517	4301	4731	3359	2917	2863	2877	2614	2694	2712	2680	2566	2537	2795	2643	2637	2648	2582	2540	2584
			4722	4650	4549	4566	4669	4639	4620	4640	4679	4620	4408	4687	4634	4685	4706	4631	4555	4565	4588	4576	4493	4749	4529	5037	4904	4538	4901	4588	4470	4885	3061	2638	2922	2672	2602	2624	2596	2589	2534	2647	2643	2560	2674	2592	2629	2626	2555
			493	485	511	460	486	565	466	447	514	471	478	425	522	476	484	474	469	516	472	518	494	475	448	528	419	459	466	474	484	517	316	293	333	290	296	315	264	281	237	312	286	267	296	321	270	284	303
			461	504	481	476	466	462	508	476	447	525	466	485	498	464	472	480	462	484	550	486	467	484	522	464	460	576	548	525	470	496	359	316	318	288	332	319	252	282	268	310	281	293	398	296	300	299	288
		F124A + ATP	5267	5206	5048	5188	5014	4983	5240	5070	5090	5056	5080	5064	5179	4992	4960	4930	5143	5171	5124	5223	5350	5277	5047	5190	4988	5099	5094	4815	5142	5316	3327	3158	2999	3055	2973	2969	2809	2795	2822	2938	2996	2842	2870	2822	2877	2745	2799
			5090	4938	4742	4695	4678	4977	4996	4959	4824	5044	4779	5054	5025	4961	4948	4942	4997	4733	4873	4748	4941	4899	5038	4862	5004	5010	5038	4969	4966	5259	3222	2962	2927	2786	2862	2828	2741	2781	2824	2789	2758	2656	2814	2772	2703	2788	2710
			519	498	530	529	506	450	435	543	526	501	489	495	486	502	487	468	550	509	501	466	571	514	469	452	476	450	486	543	492	523	345	343	334	363	297	302	363	289	299	284	250	277	309	293	309	288	316
			470	507	420	532	458	534	525	458	432	428	502	443	495	476	486	505	479	530	440	495	475	469	455	448	457	521	492	444	468	547	304	268	287	289	284	311	258	291	294	332	282	314	319	303	322	280	259
L	PET	A152V + AMPPNP	5088	5277	5194	5122	5113	5035	5106	5069	5211	5156	5089	5036	5060	5035	5280	5000	4918	5027	5127	5033	5112	5244	5275	5270	5008	4979	5203	5060	5348	5444	3489	2888	2742	2433	2294	2425	2290	2385	2320	2377	2336	2249	2311	2263	2394	2215	2329
			5310	5142	5295	5138	5109	5256	5179	5274	4999	5290	5247	5220	5355	5070	5276	5182	5552	5037	5234	5124	5457	5157	5592	5341	5242	5256	5438	5349	5487	5532	3590	3089	2710	2599	2467	2401	2564	2491	2408	2529	2461	2349	2470	2351	2397	2303	2286
			4022	3864	4009	4050	3779	3913	4034	3907	4049	3885	3869	3878	3927	4137	3861	3927	4062	4174	3913	4066	4049	4152	3865	4149	4051	4002	4213	2810	2406	2072	2038	1994	1912	2026	2061	2015	1968	2006	2010	1961	1886	1970	2026	1958	1883	1952	1967
			4068	4207	3986	3817	3951	3990	3946	4096	3721	3889	3932	4103	4125	4108	4000	4018	4096	3819	4089	4113	4132	4188	3900	4140	4156	4091	3974	2982	2510	2269	2110	2083	2098	2081	1997	2107	2027	2090	2122	1975	2160	1976	1988	2096	2015	2067	2146
		A152V + gS	5036	5035	5266	5044	4965	4850	4743	4685	5093	4924	4926	4953	5044	5114	4970	4821	4807	4881	4983	5113	4873	4852	4961	4874	5095	5187	5040	4958	4803	5172	2949	2526	2216	2154	2257	2175	2184	1972	2105	1956	1912	2080	2128	2131	2053	1980	1946
			5020	4820	4832	4968	4935	5114	4970	4667	4952	4892	4761	4775	4955	4917	4874	4980	4961	4842	4789	4739	5078	5062	4968	4651	4869	4749	5065	4904	5083	4998	3030	2530	2286	2265	2182	2075	1989	2027	2137	1954	2086	2047	2022	2046	2080	2174	1927
			570	597	541	580	561	508	605	569	556	610	520	524	586	478	619	505	519	557	479	540	667	628	542	536	596	551	574	595	550	574	470	354	275	337	260	278	284	251	263	269	315	243	242	271	290	273	266
			568	520	543	560	504	510	489	536	584	556	594	518	535	644	592	542	603	602	572	563	528	568	578	623	546	513	564	606	565	494	463	427	370	283	318	218	276	280	251	253	239	280	225	239	242	284	228
		A152V + ATP	5420	5229	5510	5116	5240	5319	5420	5162	5259	5287	5115	5306	5279	5332	5270	5410	5165	5107	5158	5084	5160	5288	5140	5062	5156	5336	5292	5314	5233	5260	2998	2635	2537	2480	2397	2436	2534	2461	2430	2518	2483	2415	2244	2313	2368	2462	2319
			5221	5247	4995	5203	4905	5298	4970	5251	5175	5253	5049	5155	5032	5164	5011	5214	5140	5205	5161	5198	5308	5295	5021	5408	5361	5372	5353	4945	5238	5375	2829	2469	2472	2511	2401	2368	2472	2440	2313	2542	2391	2470	2433	2387	2358	2396	2417
			548	614	624	486	631	593	620	565	530	549	610	516	603	610	562	555	510	586	547	564	530	525	538	628	561	612	557	568	540	576	329	340	280	302	272	274	297	284	317	287	219	307	294	299	256	279	306
			543	541	515	543	528	511	510	613	517	555	532	496	524	535	527	611	500	589	481	614	512	527	475	501	556	528	519	502	517	530	300	264	264	252	282	244	264	251	261	241	226	281	280	239	276	241	247
[truncated: 43 more columns]

## Sheet: Figure 3
			0	0.333333	0.666667	1	1.33333	1.66667	2	2.33333	2.66667	3	3.33333	3.66667	4	4.33333	4.66667	5	5.33333	5.66667	6	6.33333	6.66667	7	7.33333	7.66667	8	8.33333	8.66667	9	9.33333	9.66667	10	10.3333	10.6667	11	11.3333	11.6667	12	12.3333	12.6667	13	13.3333	13.6667	14	14.3333	14.6667	15	15.3333
C	PET	R32A,E372K + AMPPNP	3325	3360	3330	3352	3271	3248	3352	3254	3172	3200	3215	3239	3265	3304	3200	3305	3130	3106	3242	3368	3142	3347	3092	3386	3310	3255	3236	3307	3145	3502	3664	3497	3451	3600	3665	3486	3713	3568	3280	3616	3632	3528	3618	3686	3422	3501	3552
			3335	3400	3349	3288	3402	3268	3408	3340	3204	3390	3320	3158	3212	3340	3326	3304	3508	3474	3392	3384	3381	3423	3457	3317	3381	3460	3567	3562	3392	3594	3696	3527	3662	3566	3529	3524	3640	3681	3586	3576	3589	3735	3440	3598	3596	3569	3555
			481	513	456	487	506	484	471	465	412	422	422	480	452	489	525	472	483	480	490	432	373	470	472	479	477	511	488	495	414	486	552	526	492	511	566	528	523	520	468	496	532	511	488	517	532	602	515
			546	441	491	462	500	422	462	473	481	445	481	465	485	445	392	496	472	493	433	507	438	466	505	457	477	373	452	533	450	572	544	491	596	462	544	499	475	499	522	556	510	542	434	597	471	522	495
		R32A,E372K + gS	3509	3577	3309	3441	3460	3364	3385	3490	3591	3412	3447	3539	3446	3458	3304	3496	3444	3666	3460	3528	3410	3357	3315	3344	3468	3520	3502	3342	3501	3691	3574	3359	3216	3187	3096	3232	2920	3091	3294	3005	3080	3125	3079	2993	3049	3009	2851
			3485	3424	3341	3513	3420	3283	3496	3217	3400	3311	3366	3504	3302	3348	3249	3451	3342	3418	3444	3458	3445	3227	3281	3319	3358	3240	3390	3335	3150	3580	3314	3146	3167	3139	3081	2846	2948	2991	2976	2826	2981	2793	2893	2816	2850	2984	2882
			471	636	607	435	536	532	524	509	516	543	559	591	548	548	533	515	530	498	517	541	523	546	560	500	514	532	522	494	540	582	640	602	522	602	606	490	526	538	495	556	485	536	502	477	483	500	476
			591	572	490	523	512	507	464	543	576	605	525	496	585	565	501	530	517	555	510	483	533	595	604	504	540	578	523	560	550	494	536	528	512	536	518	493	552	486	528	472	528	537	482	581	466	555	515
		R32A,E372K + ATP	3486	3388	3338	3281	3263	3385	3317	3292	3217	3352	3335	3444	3387	3375	3268	3248	3437	3314	3263	3309	3304	3255	3290	3426	3360	3307	3325	3362	3277	3604	3511	3540	3641	3609	3462	3350	3570	3576	3305	3491	3446	3479	3434	3385	3596	3514	3634
			3300	3453	3324	3120	3265	3319	3196	3219	3293	3094	3365	3162	3284	3246	3409	3327	3260	3218	3536	3416	3288	3259	3359	3459	3235	3367	3179	3372	3470	3609	3454	3552	3558	3539	3548	3656	3601	3488	3499	3562	3535	3599	3380	3666	3460	3472	3497
			475	536	486	483	488	475	497	478	521	464	476	464	439	469	505	542	538	465	532	468	457	433	433	489	459	538	432	534	549	496	454	483	445	526	507	497	439	492	425	530	467	472	462	528	518	463	487
			535	476	411	391	472	412	534	457	484	494	488	490	498	498	397	472	511	462	419	489	480	422	500	480	515	442	491	518	442	452	454	457	470	472	509	438	488	543	450	497	459	474	481	471	484	434	522
D	PET	E33A,E372K + AMPPNP	4424	4497	4605	4637	4243	4475	4606	4296	4420	4184	4411	4195	4305	4360	4408	4463	4638	4501	4375	4518	4471	4412	4440	4325	4263	4496	4250	4509	4321	4646	4612	4506	4570	4362	4543	4313	4407	4398	4420	4318	4315	4491	4259	4326	4198	4346	4444
			4260	4381	4313	4317	4410	4248	4206	4187	4162	4332	4407	4254	4088	4118	4258	4018	4316	4265	4124	4230	4194	4160	4074	4238	4085	4104	4214	4116	4299	4452	4343	4174	4104	4185	4350	4144	4177	4179	4150	4271	4065	4004	4162	4248	4173	4039	4245
			688	594	616	593	591	628	649	614	607	614	648	638	668	576	617	621	615	614	696	614	598	603	680	610	610	601	677	637	535	703	637	531	561	647	574	572	548	598	615	613	677	563	594	590	643	585	571
			575	617	641	598	628	620	598	594	617	645	629	593	595	654	637	593	585	606	694	628	674	648	578	594	635	551	635	688	684	693	647	637	616	605	567	647	574	629	520	586	557	589	662	632	622	618	614
		E33A,E372K + gS	4532	4661	4480	4626	4429	4349	4524	4354	4408	4462	4647	4480	4595	4240	4581	4693	4359	4449	4558	4456	4342	4498	4425	4339	4640	4475	4364	4552	4530	4361	3867	3777	3693	3642	3546	3340	3270	3342	3439	3260	3409	3224	3320	3303	3454	3391	3449
			4437	4497	4477	4242	4533	4424	4620	4389	4379	4350	4549	4626	4402	4427	4597	4239	4502	4639	4261	4338	4394	4379	4284	4445	4359	4316	4336	4505	4264	4477	3907	3625	3500	3638	3482	3397	3530	3400	3333	3228	3459	3386	3492	3284	3255	3301	3345
			810	745	696	692	657	826	711	713	670	726	723	730	735	729	750	782	634	687	706	774	624	667	727	736	781	602	708	780	686	768	662	540	600	547	518	541	561	464	535	547	499	492	538	475	504	503	546
			753	769	789	743	755	678	695	808	654	700	707	772	717	706	725	750	741	663	697	725	726	673	701	714	796	758	743	677	718	726	552	584	464	556	521	513	501	495	491	454	480	524	478	498	505	485	462
		E33A,E372K + ATP	4564	4350	4589	4402	4584	4540	4368	4421	4314	4274	4435	4382	4650	4477	4386	4285	4404	4503	4465	4376	4464	4471	4411	4375	4525	4357	4313	4316	4709	4657	3755	3282	3330	3000	2804	2760	2718	2538	2494	2505	2626	2554	2371	2408	2438	2297	2219
			4481	4533	4562	4469	4479	4585	4566	4304	4285	4300	4318	4494	4529	4316	4492	4476	4355	4344	4243	4453	4374	4233	4401	4401	4624	4525	4542	4586	4561	4462	3712	3382	3105	2791	2826	2840	2658	2527	2458	2450	2438	2228	2398	2346	2391	2329	2187
			640	658	682	649	512	655	663	666	679	585	606	604	598	634	664	679	572	613	614	608	688	641	643	659	662	600	638	693	620	661	490	369	338	292	311	280	244	239	241	259	213	220	204	185	200	216	234
			673	645	667	630	707	695	666	661	721	575	693	570	624	637	706	659	588	707	630	618	712	686	613	583	624	685	633	631	649	701	478	417	403	331	286	294	251	258	247	223	214	172	242	265	220	248	206
[truncated: 43 more columns]

## Sheet: Figure 4
			0	0.333333	0.666667	1	1.33333	1.66667	2	2.33333	2.66667	3	3.33333	3.66667	4	4.33333	4.66667	5	5.33333	5.66667	6	6.33333	6.66667	7	7.33333	7.66667	8	8.33333	8.66667	9	9.33333	9.66667	10	10.3333	10.6667	11	11.3333	11.6667	12	12.3333	12.6667	13	13.3333	13.6667	14	14.3333	14.6667	15	15.3333
A	PET	WT + AMPPNP	4567	4712	4629	4620	4807	4651	4494	4790	4660	4697	4757	4508	4797	4553	4482	4653	4656	4750	4752	4788	4681	4758	4524	4754	4751	4818	4623	4644	4733	4931	4601	4121	3727	3531	3504	3404	3192	3005	3001	2988	3008	2888	2877	2969	2906	2867	2795
			4943	4911	4792	4671	4812	4742	4866	4794	4635	4969	4653	5026	4578	4754	4786	4749	4882	4816	4766	4672	4780	4967	4783	4776	4769	4860	4691	4817	4814	5064	4552	4076	3648	3595	3444	3248	3119	3007	3105	3059	2880	2968	3178	2810	2782	2903	2908
			3574	3494	3544	3444	3477	3431	3423	3633	3581	3601	3518	3528	3478	3353	3662	3544	3489	3208	3457	3515	3514	3374	3553	3518	3435	3463	3458	3456	3458	3736	3237	3049	2947	2620	2476	2395	2339	2120	2225	2286	2058	2172	2058	2072	2001	1959	1996
			3592	3615	3605	3417	3451	3548	3592	3685	3558	3516	3740	3696	3588	3791	3429	3356	3638	3642	3667	3724	3262	3422	3600	3536	3354	3375	3495	3609	3498	3706	3252	2959	2774	2786	2680	2537	2393	2342	2305	2119	2163	2027	2057	2098	2218	2124	2021
		WT + ATP	4981	4853	4897	4641	5057	5150	4864	4979	4858	4828	4995	5022	4870	4778	4983	4743	4845	5160	5006	4824	4954	5070	5041	4780	4829	4907	5082	4889	4944	5615	5023	4839	4960	5173	4735	5050	5048	5106	4933	5066	5024	5032	5050	5109	5114	5023	4920
			5059	4800	4914	5098	5094	5063	4893	4753	5126	5024	4796	5110	4918	4859	5087	5086	5097	5032	4850	5082	5074	4979	5130	5058	4872	5104	5000	5341	4997	5383	5120	4731	4914	4804	4690	4947	4688	4820	4784	4683	4901	4791	4897	4761	4865	4845	5004
			3504	3556	3487	3370	3426	3673	3389	3391	3550	3379	3460	3467	3408	3562	3694	3449	3554	3492	3343	3504	3453	3596	3450	3557	3446	3603	3438	3535	3447	3553	3349	3287	3221	3250	3171	3359	3241	3494	3297	3476	3232	3331	3216	3423	3162	3370	3199
			3480	3449	3314	3362	3559	3404	3420	3443	3356	3593	3324	3529	3294	3466	3374	3531	3420	3510	3398	3555	3450	3483	3493	3416	3429	3412	3550	3426	3400	3712	3235	3305	3134	3386	3174	3157	3146	3209	3192	3157	3305	3193	3181	3307	3275	3150	3072
		WT + Sti1 + AMPPNP	7562	7851	7595	7865	7548	7616	7600	7924	7890	7637	7600	7574	7627	7743	7701	7819	7670	7784	7685	7713	7828	7624	7708	7732	7800	7771	7804	7675	7864	8074	7869	7690	7506	7332	7274	6989	6703	6481	6496	6276	6068	6173	6165	5907	5771	5795	5864
			8367	7819	7880	8095	7922	8070	7862	8189	8108	7922	8025	7979	7794	8080	8002	8002	8322	7898	8008	7896	7869	8213	8079	8088	7842	8086	8037	8199	7924	8555	8376	8216	7968	7748	7695	7532	7412	7109	6974	6804	6583	6441	6654	6340	6275	6225	6130
			707	729	723	777	599	653	715	657	753	725	730	844	728	708	680	750	749	696	656	766	688	699	767	688	753	735	639	696	725	773	701	679	694	690	664	624	589	566	618	554	557	611	649	563	564	558	459
			685	696	656	759	691	742	804	715	720	748	664	733	664	674	687	738	754	715	745	684	722	680	691	806	725	746	640	704	747	804	787	751	659	672	702	638	618	583	682	594	685	536	613	516	591	605	550
		WT + Sti1 + ATP	8329	8188	8370	8335	7988	8398	8170	8374	8345	8160	8666	8200	8074	8172	8147	8483	8228	8338	8463	8666	8023	8287	8246	8309	8222	8200	8124	8332	8252	8828	8910	9054	9054	9217	9308	9258	8940	8939	9019	8816	8947	8838	9052	9216	9152	8831	8858
			8206	8079	8303	8043	8029	8296	8205	8388	8122	8112	8136	8089	8252	8606	8062	8081	8353	8240	8332	8395	8013	8317	8303	8310	8396	8496	8396	8292	8121	8927	9158	9211	9254	9436	9368	9268	9404	9484	9151	9229	9000	8950	9320	9378	8757	9401	9367
			8665	8294	8541	8588	8510	8333	8465	8586	8540	8610	8459	8548	8536	8642	8129	8615	8667	8486	8661	8449	8776	8651	8865	8377	8591	8446	8575	8443	8565	9252	8890	8872	9110	9001	9031	9313	9192	8924	9241	9212	8994	9195	8934	9013	8764	9056	9121
B	PET	WT + AMPPNP	4567	4712	4629	4620	4807	4651	4494	4790	4660	4697	4757	4508	4797	4553	4482	4653	4656	4750	4752	4788	4681	4758	4524	4754	4751	4818	4623	4644	4733	4931	4601	4121	3727	3531	3504	3404	3192	3005	3001	2988	3008	2888	2877	2969	2906	2867	2795
			4943	4911	4792	4671	4812	4742	4866	4794	4635	4969	4653	5026	4578	4754	4786	4749	4882	4816	4766	4672	4780	4967	4783	4776	4769	4860	4691	4817	4814	5064	4552	4076	3648	3595	3444	3248	3119	3007	3105	3059	2880	2968	3178	2810	2782	2903	2908
			3574	3494	3544	3444	3477	3431	3423	3633	3581	3601	3518	3528	3478	3353	3662	3544	3489	3208	3457	3515	3514	3374	3553	3518	3435	3463	3458	3456	3458	3736	3237	3049	2947	2620	2476	2395	2339	2120	2225	2286	2058	2172	2058	2072	2001	1959	1996
			3592	3615	3605	3417	3451	3548	3592	3685	3558	3516	3740	3696	3588	3791	3429	3356	3638	3642	3667	3724	3262	3422	3600	3536	3354	3375	3495	3609	3498	3706	3252	2959	2774	2786	2680	2537	2393	2342	2305	2119	2163	2027	2057	2098	2218	2124	2021
		WT + ATP	4981	4853	4897	4641	5057	5150	4864	4979	4858	4828	4995	5022	4870	4778	4983	4743	4845	5160	5006	4824	4954	5070	5041	4780	4829	4907	5082	4889	4944	5615	5023	4839	4960	5173	4735	5050	5048	5106	4933	5066	5024	5032	5050	5109	5114	5023	4920
			5059	4800	4914	5098	5094	5063	4893	4753	5126	5024	4796	5110	4918	4859	5087	5086	5097	5032	4850	5082	5074	4979	5130	5058	4872	5104	5000	5341	4997	5383	5120	4731	4914	4804	4690	4947	4688	4820	4784	4683	4901	4791	4897	4761	4865	4845	5004
			3504	3556	3487	3370	3426	3673	3389	3391	3550	3379	3460	3467	3408	3562	3694	3449	3554	3492	3343	3504	3453	3596	3450	3557	3446	3603	3438	3535	3447	3553	3349	3287	3221	3250	3171	3359	3241	3494	3297	3476	3232	3331	3216	3423	3162	3370	3199
			3480	3449	3314	3362	3559	3404	3420	3443	3356	3593	3324	3529	3294	3466	3374	3531	3420	3510	3398	3555	3450	3483	3493	3416	3429	3412	3550	3426	3400	3712	3235	3305	3134	3386	3174	3157	3146	3209	3192	3157	3305	3193	3181	3307	3275	3150	3072
		WT + Sba1 + ATP	4090	4040	4086	4025	3965	4126	4041	4183	4114	3844	3925	4136	4145	4088	3936	4321	4165	4116	3970	4108	4018	4051	4065	4167	3790	4082	4038	4098	4103	4191	4230	3710	3745	3514	3596	3388	3408	3618	3481	3614	3568	3392	3505	3425	3406	3337	3462
			4114	3942	4064	4141	3966	4030	3966	4044	4065	4092	4052	3990	4209	4129	3956	4114	4122	4144	4030	3945	4019	3981	3978	4025	4063	3991	3963	4232	3992	4352	3976	3700	3632	3477	3660	3391	3585	3532	3580	3341	3445	3551	3461	3345	3487	3367	3301
			504	490	457	466	432	489	488	481	545	593	505	440	576	502	487	479	479	517	560	507	559	524	486	478	528	493	515	458	522	527	389	371	365	334	321	344	269	295	315	293	376	380	355	350	336	354	323
			540	509	518	497	444	503	441	526	503	552	501	572	480	503	512	537	478	506	511	462	464	472	538	478	554	490	459	523	596	480	435	352	348	273	342	425	337	294	343	330	389	299	369	318	286	333	313
		WT + TMAO + ATP	3555	3685	3896	3610	3715	3638	3593	3685	3617	3668	3697	3729	3449	3691	3794	3693	3605	3746	3626	3633	3560	3696	3676	3577	3576	3572	3852	3762	3864	4236	3313	3220	3178	3245	3302	3050	3251	3273	3209	3132	3252	3278	3298	3240	3243	3350	3167
			3798	3842	3830	3827	3660	3755	3765	3555	3820	3839	3648	3677	3727	3822	3880	3829	3744	3989	3774	3747	3626	3761	3656	3792	3613	3730	3716	3896	3491	3883	3274	3214	3258	3238	3313	3319	3345	3323	3296	3286	3307	3328	3279	3334	3131	3406	3291
			420	430	406	470	426	429	402	440	467	429	436	442	455	442	433	451	372	435	414	460	465	457	442	431	490	416	416	498	386	426	275	290	308	306	276	262	234	259	285	259	280	260	345	295	292	304	309
			450	413	399	395	426	450	417	421	338	432	398	387	469	437	470	414	397	364	397	427	434	447	453	429	444	372	450	430	419	475	324	282	327	279	252	251	298	299	291	289	313	335	253	246	302	275	277
		WT + Sba1 + TMAO + Sba1	3673	3745	3708	3642	3779	3739	3597	3784	3826	3559	3820	3767	3944	3714	3638	3893	3809	3651	3604	3817	3695	3948	3582	3743	3719	3760	3662	3735	3647	4012	2624	2378	2199	2212	2278	2063	2099	2143	2224	2206	2260	2221	2226	2185	2192	2183	2120
			3678	3744	3609	3726	3588	3549	3646	3561	3646	3628	3636	3700	3553	3580	3659	3634	3652	3620	3726	3619	3616	3656	3731	3720	3873	3663	3579	3830	3637	3886	2669	2325	2289	2141	2220	2187	2199	2138	2065	2138	2236	2344	2090	2158	2138	2095	2099
			438	430	372	453	447	425	411	453	428	469	441	409	415	456	469	441	480	428	425	383	433	446	453	392	435	385	412	451	430	458	235	198	160	192	156	180	196	192	167	185	158	174	167	155	171	178	240
			455	422	381	416	422	428	421	417	406	396	421	413	500	455	487	435	464	405	434	422	435	424	489	523	451	400	468	498	417	405	208	182	167	204	163	202	165	217	192	183	195	213	167	133	197	174	175
[truncated: 73 more columns]

## Sheet: Figure 5
			0	0.333333	0.666667	1	1.33333	1.66667	2	2.33333	2.66667	3	3.33333	3.66667	4	4.33333	4.66667	5	5.33333	5.66667	6	6.33333	6.66667	7	7.33333	7.66667	8	8.33333	8.66667	9	9.33333	9.66667	10	10.3333	10.6667	11	11.3333	11.6667	12	12.3333	12.6667	13	13.3333	13.6667	14	14.3333	14.6667	15	15.3333
B	PET	F120Y + AMPPNP	3580	3555	3492	3684	3509	3508	3368	3706	3620	3630	3532	3575	3438	3434	3640	3478	3738	3585	3626	3578	3580	3344	3493	3754	3512	3364	3434	3299	3468	3762	3858	3761	3393	3279	3174	3201	3014	3111	3012	2845	2765	2716	2681	2764	2663	2569	2576
			3697	3671	3608	3707	3810	3682	3584	3395	3677	3649	3604	3554	3638	3804	3615	3487	3668	3589	3708	3736	3714	3690	3691	3597	3691	3712	3684	3584	3593	3963	4003	3688	3409	3491	3267	3371	3488	3250	3134	2992	3084	2879	2784	2821	2891	2859	2938
			559	625	609	577	570	576	522	547	557	588	518	571	564	539	492	571	503	601	565	614	556	552	631	520	591	568	558	527	542	612	530	584	507	501	534	488	438	459	428	394	458	452	368	386	424	407	469
			644	595	604	548	643	574	598	500	589	569	573	546	480	536	538	561	616	558	562	575	571	542	629	617	589	558	520	543	554	526	606	592	554	582	537	520	477	514	440	521	408	410	439	407	479	454	402
		F120Y + gS	3964	3833	4036	3983	3905	4056	4061	4019	4185	3983	4172	4023	4085	3860	3925	4085	4052	3998	3908	4224	4111	3954	3875	4120	3991	3931	3883	3886	3979	4289	4252	3936	3822	3912	3605	3445	3570	3305	3252	3040	3277	3012	3124	3077	2889	2969	2742
			4000	4121	3862	4007	4028	3950	4044	3930	3887	3940	4041	3851	4024	4009	3897	3866	3833	4101	3845	3898	3954	3844	3887	4026	3940	3814	3775	3786	3868	4169	4141	3724	3808	3729	3423	3695	3371	3221	3124	3080	2930	2961	2844	2727	2733	2760	2654
			666	701	696	718	689	552	608	594	767	645	604	639	643	629	676	651	687	645	673	713	709	665	662	668	554	724	702	655	633	683	744	682	734	719	728	638	669	695	641	589	610	582	493	479	524	524	649
			715	630	649	612	650	666	675	675	612	657	644	683	688	642	636	564	649	582	630	644	573	684	659	581	643	616	588	681	639	712	697	748	638	768	672	551	661	612	621	594	588	605	560	582	570	551	518
		F120Y + ATP	3920	3699	3741	3524	3795	3712	3840	3730	3828	3890	3756	3719	3791	3728	3770	3598	3634	3784	3716	3724	3743	3510	3885	3674	3769	3733	3675	3843	3800	4097	4182	3943	3983	3928	3798	3767	3860	3719	3848	3985	3858	3995	3790	3891	3812	3882	3889
			3938	3743	3872	3951	3739	4129	3923	3773	3870	4032	3946	3690	3720	3975	3800	3658	3952	3809	3919	3844	3880	3873	3874	3925	3710	3788	3870	3783	3839	4114	4256	4022	3856	4051	3910	3962	3875	3910	3934	3849	4042	3878	3907	3774	3808	3839	3742
			643	634	524	563	604	467	506	588	545	561	539	517	580	538	563	576	609	602	554	569	624	581	614	614	541	613	628	581	653	533	539	529	562	612	567	573	593	545	593	563	582	507	592	598	592	551	573
			577	574	593	530	607	620	629	605	603	603	613	587	579	641	614	607	571	635	601	592	634	565	642	543	580	565	615	582	536	568	542	563	492	579	605	491	594	561	561	530	539	566	544	558	577	615	561
C	ATPase	WT	DMSO	3.554	3.362	3.218	3.065	3.004	2.916	2.887	2.826	2.812	2.797	2.749	2.723	2.702	2.681	2.656	2.655	2.614	2.574	2.547	2.532	2.502	2.472	2.468	2.43	2.408	2.379	2.369	2.351	2.317	2.319	2.288	2.263	2.255	2.247	2.219	2.191	2.195	2.19	2.176	2.174	2.159	2.143	2.118	2.118	2.112	2.085
				3.402	3.243	3.069	2.935	2.908	2.882	2.886	2.857	2.826	2.792	2.766	2.758	2.72	2.71	2.676	2.646	2.623	2.59	2.582	2.551	2.523	2.502	2.479	2.455	2.447	2.418	2.411	2.391	2.373	2.367	2.354	2.331	2.32	2.3	2.292	2.273	2.272	2.262	2.258	2.253	2.236	2.226	2.205	2.203	2.188	2.164
				3.098	2.98	2.851	2.807	2.794	2.763	2.753	2.741	2.723	2.687	2.638	2.616	2.597	2.573	2.55	2.514	2.49	2.458	2.431	2.4	2.372	2.348	2.326	2.318	2.288	2.264	2.246	2.224	2.204	2.202	2.182	2.155	2.147	2.134	2.123	2.103	2.096	2.091	2.086	2.077	2.057	2.051	2.041	2.027	2.013	2.006
			Radicicol (100 uM)	3.432	3.197	3.07	3.037	3.012	3.002	2.999	2.959	2.95	2.928	2.912	2.891	2.865	2.842	2.82	2.795	2.78	2.745	2.735	2.704	2.68	2.648	2.636	2.623	2.591	2.565	2.561	2.548	2.529	2.504	2.503	2.48	2.469	2.458	2.432	2.422	2.417	2.409	2.414	2.408	2.394	2.378	2.371	2.369	2.363	2.345
				3.252	3.122	3.059	3.027	3.023	2.995	2.987	2.954	2.945	2.925	2.896	2.872	2.837	2.821	2.795	2.783	2.755	2.727	2.709	2.686	2.659	2.624	2.616	2.602	2.579	2.554	2.543	2.522	2.496	2.488	2.486	2.454	2.451	2.434	2.42	2.397	2.399	2.4	2.392	2.393	2.378	2.365	2.348	2.338	2.335	2.32
				3.067	2.949	2.896	2.899	2.908	2.879	2.896	2.851	2.845	2.831	2.806	2.797	2.761	2.742	2.733	2.704	2.685	2.643	2.651	2.616	2.594	2.565	2.545	2.536	2.511	2.487	2.475	2.465	2.436	2.427	2.418	2.397	2.379	2.366	2.355	2.332	2.326	2.326	2.32	2.315	2.299	2.292	2.273	2.278	2.269	2.252
		F120A	DMSO	3.507	3.284	3.166	3.045	3.054	3.015	2.997	2.968	2.954	2.946	2.92	2.904	2.858	2.835	2.817	2.779	2.77	2.721	2.718	2.685	2.662	2.634	2.62	2.592	2.566	2.544	2.522	2.522	2.49	2.474	2.458	2.436	2.415	2.406	2.385	2.379	2.363	2.35	2.344	2.327	2.311	2.294	2.288	2.274	2.278	2.258
				3.215	3.027	3.015	2.989	2.983	2.974	2.99	2.925	2.924	2.9	2.886	2.908	2.827	2.8	2.789	2.758	2.755	2.707	2.683	2.657	2.623	2.603	2.587	2.553	2.534	2.515	2.492	2.482	2.454	2.444	2.415	2.407	2.392	2.377	2.349	2.344	2.336	2.327	2.308	2.294	2.282	2.265	2.26	2.248	2.239	2.23
				3.145	3.034	3.015	2.985	2.991	2.978	2.979	2.921	2.925	2.911	2.886	2.887	2.828	2.817	2.778	2.746	2.743	2.7	2.685	2.656	2.631	2.596	2.587	2.559	2.545	2.519	2.506	2.495	2.472	2.45	2.441	2.429	2.402	2.397	2.387	2.374	2.357	2.349	2.338	2.319	2.311	2.292	2.291	2.271	2.269	2.259
			Radicicol (100 uM)	3.613	3.347	3.2	3.1	3.105	3.098	3.084	3.056	3.058	3.058	3.018	3.01	2.993	2.978	2.969	2.948	2.941	2.912	2.9	2.864	2.857	2.835	2.831	2.809	2.787	2.772	2.756	2.743	2.731	2.711	2.71	2.695	2.67	2.665	2.655	2.635	2.648	2.622	2.612	2.61	2.589	2.571	2.578	2.563	2.566	2.567
				3.463	3.189	3.139	3.109	3.115	3.122	3.127	3.055	3.049	3.038	3.048	3.059	2.993	2.989	2.976	2.959	2.944	2.928	2.903	2.88	2.872	2.846	2.833	2.804	2.798	2.783	2.782	2.747	2.742	2.727	2.714	2.712	2.691	2.679	2.66	2.651	2.652	2.638	2.635	2.623	2.621	2.604	2.6	2.593	2.596	2.597
				3.166	3.086	3.053	3.029	3.021	3.001	2.986	2.985	2.974	2.939	2.921	2.901	2.897	2.89	2.866	2.837	2.831	2.804	2.789	2.768	2.754	2.731	2.72	2.693	2.682	2.662	2.649	2.655	2.626	2.619	2.613	2.59	2.582	2.57	2.557	2.554	2.552	2.542	2.534	2.523	2.505	2.491	2.502	2.491	2.494	2.497
		F120Y	DMSO	3.341	3.246	3.222	3.23	3.231	3.203	3.18	3.135	3.115	3.098	3.086	3.05	3.038	3.035	3.011	2.973	2.965	2.925	2.901	2.876	2.872	2.831	2.82	2.8	2.777	2.75	2.739	2.726	2.715	2.703	2.673	2.665	2.655	2.639	2.639	2.613	2.616	2.609	2.596	2.599	2.571	2.566	2.555	2.559	2.557	2.555
				3.176	3.077	3.082	3.067	3.052	3.048	3.006	2.965	2.966	2.951	2.928	2.885	2.854	2.845	2.825	2.798	2.778	2.746	2.727	2.687	2.678	2.655	2.645	2.61	2.607	2.584	2.572	2.569	2.556	2.528	2.53	2.513	2.509	2.504	2.489	2.47	2.483	2.463	2.468	2.458	2.443	2.432	2.437	2.422	2.418	2.414
			Radicicol (100 uM)	3.423	3.286	3.326	3.303	3.293	3.257	3.215	3.186	3.184	3.182	3.186	3.16	3.095	3.1	3.073	3.06	3.061	3.014	2.994	2.962	2.951	2.946	2.917	2.899	2.891	2.863	2.851	2.833	2.818	2.806	2.8	2.782	2.769	2.761	2.751	2.737	2.733	2.716	2.706	2.699	2.688	2.678	2.689	2.67	2.67	2.666
				3.668	3.545	3.579	3.561	3.581	3.557	3.527	3.471	3.431	3.418	3.391	3.389	3.364	3.36	3.355	3.317	3.316	3.295	3.259	3.227	3.224	3.204	3.172	3.163	3.143	3.118	3.113	3.089	3.081	3.067	3.053	3.025	3.027	3.001	2.99	2.984	2.984	2.959	2.948	2.941	2.933	2.915	2.919	2.914	2.918	2.916
				3.452	3.308	3.279	3.233	3.249	3.203	3.147	3.092	3.084	3.092	3.079	3.064	3.05	2.998	2.951	2.925	2.921	2.893	2.868	2.846	2.844	2.811	2.813	2.796	2.764	2.761	2.739	2.739	2.715	2.7	2.691	2.687	2.683	2.676	2.676	2.651	2.652	2.655	2.649	2.63	2.615	2.602	2.621	2.603	2.607	2.601
		F120Y (D)	DMSO	2.609	2.525	2.534	2.52	2.515	2.508	2.495	2.491	2.47	2.456	2.456	2.433	2.424	2.412	2.389	2.388	2.373	2.336	2.335	2.319	2.307	2.292	2.278	2.272	2.25	2.238	2.221	2.2	2.191	2.162	2.156	2.137	2.133	2.103	2.077	2.08	2.062	2.052	2.037	2.036	2.019	2.008	2.005	1.998	1.979	1.968
				2.869	2.819	2.811	2.8	2.8	2.774	2.756	2.744	2.721	2.702	2.684	2.656	2.636	2.622	2.594	2.578	2.563	2.528	2.503	2.477	2.464	2.452	2.444	2.425	2.406	2.374	2.358	2.352	2.343	2.321	2.316	2.296	2.292	2.267	2.256	2.242	2.234	2.218	2.223	2.22	2.202	2.194	2.182	2.183	2.168	2.169
				2.762	2.754	2.75	2.728	2.708	2.686	2.67	2.669	2.631	2.627	2.604	2.586	2.571	2.548	2.536	2.511	2.493	2.471	2.442	2.439	2.406	2.396	2.386	2.369	2.354	2.33	2.313	2.301	2.285	2.269	2.259	2.241	2.232	2.216	2.201	2.198	2.172	2.178	2.176	2.162	2.151	2.152	2.138	2.142	2.128	2.112
			Radicicol (100 uM)	3.016	2.963	2.963	2.936	2.932	2.896	2.894	2.869	2.866	2.853	2.856	2.82	2.804	2.802	2.779	2.77	2.755	2.719	2.712	2.71	2.687	2.675	2.655	2.654	2.635	2.614	2.589	2.592	2.575	2.55	2.533	2.521	2.531	2.518	2.501	2.492	2.471	2.471	2.459	2.455	2.432	2.425	2.419	2.412	2.401	2.392
				3.065	3.002	2.978	2.971	2.947	2.933	2.909	2.898	2.885	2.876	2.869	2.834	2.825	2.814	2.794	2.779	2.767	2.747	2.731	2.714	2.694	2.681	2.67	2.676	2.652	2.627	2.607	2.594	2.593	2.571	2.552	2.533	2.518	2.513	2.499	2.483	2.466	2.471	2.451	2.449	2.428	2.418	2.415	2.422	2.397	2.391
				2.982	2.964	2.954	2.926	2.915	2.909	2.893	2.888	2.861	2.843	2.835	2.813	2.791	2.777	2.765	2.752	2.74	2.712	2.684	2.674	2.665	2.651	2.643	2.631	2.612	2.588	2.567	2.56	2.554	2.529	2.531	2.49	2.484	2.47	2.464	2.452	2.435	2.422	2.421	2.406	2.401	2.384	2.388	2.379	2.362	2.355
		WT (A)	DMSO	2.878	2.742	2.653	2.62	2.595	2.572	2.566	2.554	2.534	2.505	2.48	2.456	2.43	2.412	2.378	2.36	2.335	2.292	2.252	2.22	2.2	2.17	2.147	2.131	2.097	2.068	2.039	2.014	1.993	1.969	1.956	1.926	1.911	1.893	1.868	1.854	1.83	1.817	1.8	1.788	1.765	1.743	1.73	1.715	1.695	1.68
				2.479	2.283	2.193	2.187	2.177	2.152	2.14	2.127	2.111	2.096	2.089	2.079	2.048	2.033	2.022	2.003	1.991	1.963	1.941	1.922	1.906	1.876	1.883	1.855	1.835	1.81	1.794	1.777	1.742	1.727	1.7	1.679	1.681	1.644	1.63	1.618	1.609	1.572	1.559	1.542	1.532	1.503	1.48	1.465	1.45	1.447
				2.904	2.758	2.73	2.704	2.683	2.653	2.641	2.624	2.591	2.59	2.56	2.533	2.505	2.482	2.457	2.434	2.406	2.368	2.341	2.316	2.281	2.258	2.242	2.208	2.198	2.171	2.137	2.119	2.099	2.073	2.049	2.027	2.001	1.976	1.96	1.946	1.922	1.908	1.891	1.875	1.854	1.853	1.823	1.804	1.788	1.772
			Radicicol (100 uM)	3.193	2.998	2.972	2.96	2.94	2.905	2.9	2.879	2.857	2.833	2.824	2.786	2.775	2.765	2.738	2.728	2.721	2.663	2.654	2.648	2.637	2.633	2.626	2.601	2.593	2.547	2.524	2.504	2.489	2.462	2.443	2.421	2.405	2.379	2.374	2.356	2.328	2.314	2.305	2.292	2.266	2.257	2.248	2.238	2.214	2.207
				3.215	3.038	3.03	2.992	2.98	2.958	2.939	2.94	2.906	2.881	2.879	2.838	2.834	2.811	2.794	2.789	2.775	2.737	2.716	2.736	2.7	2.673	2.672	2.648	2.645	2.617	2.596	2.586	2.571	2.552	2.536	2.514	2.499	2.49	2.478	2.462	2.453	2.443	2.429	2.413	2.4	2.387	2.378	2.365	2.354	2.341
				3.239	3.049	2.958	2.926	2.91	2.893	2.87	2.853	2.844	2.816	2.811	2.793	2.785	2.771	2.745	2.746	2.737	2.695	2.682	2.68	2.665	2.641	2.637	2.613	2.613	2.569	2.564	2.542	2.528	2.516	2.495	2.468	2.453	2.448	2.423	2.41	2.4	2.381	2.372	2.358	2.339	2.321	2.315	2.301	2.292	2.278
[truncated: 74 more columns]

## Sheet: Supplemental Figure 2
B	Growth rate
			0	0.333333	0.666667	1	1.33333	1.66667	2	2.33333	2.66667	3	3.33333	3.66667	4	4.33333	4.66667	5	5.33333	5.66667	6	6.33333	6.66667	7	7.33333	7.66667	8	8.33333	8.66667	9	9.33333	9.66667	10	10.3333	10.6667	11	11.3333	11.6667	12	12.3333	12.6667	13	13.3333	13.6667	14	14.3333	14.6667	15	15.3333
		WT	0.119	0.186	0.221	0.237	0.236	0.25	0.299	0.335	0.371	0.401	0.466	0.533	0.626	0.718	0.79	0.906	1.007	1.116	1.282	1.405	1.547	1.679	1.804	1.967	2.096	2.245	2.419	2.555	2.69	2.802	2.916	2.999	3.052	3.103	3.134	3.154	3.197	3.187	3.202	3.213	3.234	3.241	3.256	3.248	3.276	3.257	3.267
			0.057	0.126	0.172	0.206	0.216	0.23	0.267	0.34	0.363	0.407	0.477	0.556	0.636	0.713	0.796	0.879	0.975	1.06	1.149	1.259	1.358	1.456	1.589	1.722	1.814	1.941	2.09	2.198	2.324	2.47	2.564	2.672	2.725	2.815	2.852	2.887	2.924	2.931	2.963	2.986	3	3.007	3.02	3.023	3.047	3.039	3.063
			0.075	0.148	0.185	0.221	0.227	0.249	0.296	0.367	0.411	0.456	0.533	0.614	0.692	0.776	0.863	0.976	1.074	1.173	1.289	1.375	1.494	1.586	1.701	1.845	1.931	2.069	2.244	2.336	2.486	2.61	2.726	2.819	2.884	2.935	2.956	3.003	3.016	3.02	3.044	3.076	3.07	3.098	3.107	3.101	3.118	3.124	3.15
		E33A	0.068	0.139	0.184	0.237	0.283	0.301	0.318	0.429	0.427	0.469	0.533	0.584	0.669	0.721	0.753	0.836	0.87	0.916	1.022	1.037	1.126	1.174	1.175	1.253	1.283	1.309	1.362	1.417	1.485	1.53	1.55	1.599	1.639	1.716	1.769	1.85	1.905	1.995	2.199	2.253	2.442	2.57	2.546	2.66	2.678	2.704	2.773
			0.023	0.114	0.152	0.172	0.214	0.255	0.293	0.341	0.398	0.436	0.48	0.527	0.539	0.577	0.645	0.668	0.733	0.768	0.799	0.837	0.865	0.896	0.945	0.986	1.016	1.032	1.091	1.112	1.189	1.227	1.282	1.346	1.369	1.488	1.587	1.708	1.738	1.829	1.962	2.014	2.101	2.192	2.187	2.286	2.337	2.418	2.506
			0.016	0.095	0.134	0.169	0.221	0.221	0.245	0.323	0.344	0.387	0.44	0.484	0.52	0.554	0.595	0.639	0.667	0.706	0.759	0.779	0.835	0.889	0.903	0.946	0.987	1.046	1.119	1.15	1.211	1.254	1.321	1.396	1.409	1.497	1.582	1.662	1.66	1.742	1.909	1.972	2.109	2.274	2.342	2.471	2.553	2.606	2.683
		K98A	0.095	0.151	0.173	0.196	0.212	0.254	0.274	0.31	0.362	0.4	0.446	0.5	0.578	0.649	0.689	0.776	0.837	0.927	1.002	1.086	1.168	1.24	1.328	1.408	1.485	1.562	1.669	1.729	1.84	1.952	1.969	2.067	2.148	2.231	2.282	2.293	2.373	2.389	2.388	2.452	2.442	2.501	2.461	2.528	2.528	2.541	2.552
			0.029	0.125	0.16	0.182	0.207	0.243	0.292	0.338	0.399	0.455	0.524	0.566	0.639	0.717	0.775	0.831	0.922	0.965	1.068	1.125	1.238	1.297	1.324	1.418	1.496	1.569	1.676	1.756	1.928	1.963	2.017	2.196	2.35	2.373	2.46	2.524	2.526	2.559	2.563	2.587	2.626	2.609	2.6	2.689	2.702	2.689	2.709
			0.062	0.126	0.147	0.169	0.181	0.225	0.249	0.289	0.352	0.395	0.466	0.516	0.593	0.668	0.719	0.802	0.892	0.966	1.069	1.154	1.259	1.349	1.423	1.515	1.607	1.702	1.807	1.905	2.044	2.093	2.093	2.245	2.402	2.433	2.515	2.536	2.624	2.647	2.679	2.675	2.674	2.681	2.707	2.819	2.868	2.837	2.826
		F120A	0.087	0.153	0.208	0.262	0.297	0.345	0.38	0.432	0.463	0.495	0.532	0.557	0.581	0.622	0.645	0.665	0.694	0.721	0.76	0.787	0.82	0.845	0.87	0.897	0.952	0.961	1.003	1.039	1.067	1.101	1.148	1.197	1.248	1.325	1.382	1.447	1.537	1.59	1.631	1.753	1.836	1.973	1.945	2.131	2.221	2.276	2.333
			0.076	0.149	0.185	0.213	0.257	0.293	0.319	0.372	0.388	0.422	0.459	0.492	0.529	0.564	0.589	0.613	0.648	0.668	0.724	0.735	0.79	0.811	0.827	0.864	0.9	0.939	0.976	1.033	1.068	1.1	1.145	1.232	1.288	1.341	1.392	1.469	1.566	1.69	1.808	1.979	2.085	2.276	2.336	2.315	2.432	2.507	2.599
			0.056	0.135	0.17	0.218	0.266	0.31	0.341	0.389	0.43	0.465	0.508	0.548	0.587	0.634	0.67	0.716	0.749	0.792	0.846	0.879	0.932	0.976	0.983	1.029	1.078	1.104	1.164	1.214	1.283	1.306	1.36	1.452	1.502	1.568	1.633	1.713	1.813	1.908	1.967	2.205	2.291	2.431	2.469	2.522	2.628	2.772	2.818
		F120Y	0.084	0.149	0.194	0.224	0.25	0.279	0.309	0.358	0.394	0.443	0.503	0.558	0.611	0.682	0.736	0.818	0.877	0.932	1.021	1.092	1.192	1.277	1.352	1.441	1.538	1.659	1.742	1.84	1.976	2.072	2.147	2.245	2.317	2.382	2.428	2.48	2.499	2.528	2.562	2.567	2.573	2.591	2.589	2.605	2.602	2.612	2.614
			0.087	0.141	0.179	0.202	0.223	0.254	0.282	0.337	0.368	0.414	0.475	0.542	0.603	0.662	0.724	0.823	0.885	0.954	1.068	1.135	1.256	1.347	1.418	1.53	1.617	1.746	1.847	1.954	2.097	2.154	2.25	2.344	2.426	2.508	2.561	2.61	2.645	2.663	2.697	2.731	2.766	2.769	2.774	2.83	2.849	2.857	2.824
			0.09	0.143	0.171	0.198	0.212	0.241	0.281	0.326	0.362	0.417	0.477	0.536	0.586	0.645	0.71	0.786	0.857	0.924	1.013	1.081	1.198	1.279	1.354	1.444	1.515	1.663	1.747	1.824	1.964	2.034	2.073	2.176	2.242	2.318	2.383	2.438	2.451	2.488	2.516	2.542	2.59	2.571	2.57	2.597	2.591	2.616	2.639
		F124A	0.072	0.152	0.198	0.223	0.233	0.244	0.265	0.287	0.31	0.339	0.331	0.384	0.405	0.438	0.45	0.488	0.49	0.519	0.545	0.558	0.592	0.609	0.619	0.647	0.683	0.705	0.738	0.793	0.817	0.832	0.878	0.911	0.967	0.996	1.031	1.082	1.124	1.172	1.218	1.267	1.324	1.378	1.413	1.47	1.512	1.623	1.672
			0.05	0.108	0.137	0.154	0.182	0.215	0.227	0.254	0.265	0.288	0.306	0.32	0.369	0.408	0.418	0.46	0.467	0.501	0.547	0.562	0.588	0.582	0.572	0.603	0.65	0.672	0.695	0.749	0.773	0.771	0.819	0.86	0.922	0.97	1.012	1.05	1.103	1.14	1.195	1.236	1.287	1.332	1.36	1.425	1.482	1.554	1.604
			0.092	0.133	0.18	0.221	0.229	0.236	0.249	0.279	0.288	0.311	0.332	0.365	0.365	0.401	0.422	0.448	0.463	0.496	0.538	0.55	0.585	0.613	0.611	0.629	0.681	0.688	0.731	0.764	0.783	0.787	0.832	0.893	0.949	0.993	1.033	1.054	1.113	1.141	1.18	1.231	1.273	1.341	1.388	1.427	1.483	1.566	1.635
		A152V	0.089	0.139	0.158	0.191	0.181	0.212	0.227	0.288	0.299	0.326	0.373	0.426	0.485	0.534	0.592	0.657	0.722	0.796	0.919	0.978	1.088	1.154	1.212	1.325	1.379	1.471	1.602	1.635	1.781	1.875	1.966	2.092	2.135	2.24	2.305	2.332	2.365	2.371	2.406	2.453	2.5	2.51	2.531	2.547	2.557	2.543	2.549
			0.066	0.118	0.158	0.195	0.194	0.208	0.223	0.321	0.321	0.361	0.422	0.505	0.583	0.638	0.724	0.806	0.872	0.946	1.084	1.14	1.269	1.37	1.458	1.613	1.682	1.817	1.968	2.084	2.236	2.368	2.483	2.607	2.679	2.76	2.812	2.854	2.902	2.904	2.929	2.955	2.971	2.989	2.978	2.997	2.996	2.993	3.002
			0.081	0.108	0.143	0.173	0.176	0.193	0.208	0.299	0.305	0.324	0.383	0.448	0.501	0.532	0.618	0.67	0.739	0.783	0.892	0.936	1.042	1.105	1.162	1.284	1.349	1.414	1.554	1.595	1.745	1.811	1.942	1.995	2.048	2.126	2.151	2.151	2.148	2.15	2.156	2.148	2.203	2.119	2.141	2.177	2.134	2.111	2.073
D	ATPase	WT	DMSO	3.554	3.362	3.218	3.065	3.004	2.916	2.887	2.826	2.812	2.797	2.749	2.723	2.702	2.681	2.656	2.655	2.614	2.574	2.547	2.532	2.502	2.472	2.468	2.43	2.408	2.379	2.369	2.351	2.317	2.319	2.288	2.263	2.255	2.247	2.219	2.191	2.195	2.19	2.176	2.174	2.159	2.143	2.118	2.118	2.112	2.085
				3.402	3.243	3.069	2.935	2.908	2.882	2.886	2.857	2.826	2.792	2.766	2.758	2.72	2.71	2.676	2.646	2.623	2.59	2.582	2.551	2.523	2.502	2.479	2.455	2.447	2.418	2.411	2.391	2.373	2.367	2.354	2.331	2.32	2.3	2.292	2.273	2.272	2.262	2.258	2.253	2.236	2.226	2.205	2.203	2.188	2.164
				3.098	2.98	2.851	2.807	2.794	2.763	2.753	2.741	2.723	2.687	2.638	2.616	2.597	2.573	2.55	2.514	2.49	2.458	2.431	2.4	2.372	2.348	2.326	2.318	2.288	2.264	2.246	2.224	2.204	2.202	2.182	2.155	2.147	2.134	2.123	2.103	2.096	2.091	2.086	2.077	2.057	2.051	2.041	2.027	2.013	2.006
			Radicicol (100 uM)	3.432	3.197	3.07	3.037	3.012	3.002	2.999	2.959	2.95	2.928	2.912	2.891	2.865	2.842	2.82	2.795	2.78	2.745	2.735	2.704	2.68	2.648	2.636	2.623	2.591	2.565	2.561	2.548	2.529	2.504	2.503	2.48	2.469	2.458	2.432	2.422	2.417	2.409	2.414	2.408	2.394	2.378	2.371	2.369	2.363	2.345
				3.252	3.122	3.059	3.027	3.023	2.995	2.987	2.954	2.945	2.925	2.896	2.872	2.837	2.821	2.795	2.783	2.755	2.727	2.709	2.686	2.659	2.624	2.616	2.602	2.579	2.554	2.543	2.522	2.496	2.488	2.486	2.454	2.451	2.434	2.42	2.397	2.399	2.4	2.392	2.393	2.378	2.365	2.348	2.338	2.335	2.32
				3.067	2.949	2.896	2.899	2.908	2.879	2.896	2.851	2.845	2.831	2.806	2.797	2.761	2.742	2.733	2.704	2.685	2.643	2.651	2.616	2.594	2.565	2.545	2.536	2.511	2.487	2.475	2.465	2.436	2.427	2.418	2.397	2.379	2.366	2.355	2.332	2.326	2.326	2.32	2.315	2.299	2.292	2.273	2.278	2.269	2.252
		R32A	DMSO	3.178	2.988	2.953	2.954	2.931	2.926	2.901	2.876	2.861	2.817	2.8	2.793	2.77	2.761	2.747	2.713	2.694	2.666	2.642	2.61	2.594	2.57	2.559	2.55	2.526	2.503	2.491	2.486	2.478	2.454	2.444	2.44	2.42	2.416	2.403	2.393	2.388	2.381	2.383	2.371	2.351	2.347	2.348	2.333	2.328	2.332
				3.143	3.064	3.075	3.069	3.05	3.042	3.044	2.999	2.993	2.997	2.977	2.961	2.911	2.884	2.877	2.852	2.837	2.811	2.781	2.758	2.748	2.716	2.703	2.683	2.66	2.645	2.633	2.613	2.6	2.578	2.573	2.547	2.534	2.536	2.517	2.506	2.505	2.489	2.483	2.476	2.458	2.457	2.452	2.438	2.436	2.423
				3.2	3.091	3.078	3.062	3.037	3.012	3.012	2.988	2.975	2.949	2.958	2.927	2.895	2.887	2.866	2.837	2.825	2.804	2.773	2.747	2.74	2.708	2.693	2.669	2.654	2.632	2.624	2.607	2.591	2.571	2.577	2.555	2.531	2.532	2.52	2.508	2.506	2.494	2.487	2.475	2.464	2.445	2.454	2.438	2.434	2.431
			Radicicol (100 uM)	3.256	3.171	3.164	3.149	3.143	3.147	3.123	3.104	3.093	3.07	3.049	3.061	3.038	3.03	3.014	2.993	2.986	2.961	2.933	2.921	2.908	2.89	2.878	2.857	2.836	2.812	2.8	2.788	2.781	2.758	2.753	2.728	2.708	2.704	2.698	2.688	2.678	2.671	2.666	2.652	2.632	2.616	2.619	2.616	2.614	2.608
				3.235	3.182	3.155	3.134	3.14	3.114	3.113	3.075	3.072	3.067	3.054	3.04	3.014	3.005	2.983	2.959	2.962	2.921	2.9	2.879	2.872	2.857	2.834	2.815	2.799	2.784	2.766	2.746	2.741	2.713	2.715	2.698	2.69	2.674	2.67	2.643	2.643	2.635	2.628	2.627	2.608	2.603	2.596	2.592	2.591	2.578
				3.221	3.134	3.13	3.095	3.093	3.083	3.072	3.045	3.05	3.032	3.027	2.995	2.962	2.972	2.945	2.924	2.914	2.883	2.878	2.839	2.83	2.804	2.79	2.773	2.751	2.732	2.722	2.715	2.694	2.678	2.676	2.656	2.636	2.638	2.624	2.607	2.616	2.596	2.586	2.584	2.567	2.558	2.553	2.542	2.547	2.545
		E33A	DMSO	3.427	3.165	3.055	3.013	3.014	2.992	2.962	2.943	2.945	2.883	2.853	2.846	2.792	2.778	2.751	2.709	2.706	2.668	2.643	2.621	2.595	2.564	2.556	2.539	2.518	2.496	2.491	2.479	2.459	2.448	2.447	2.426	2.414	2.413	2.394	2.378	2.38	2.378	2.357	2.354	2.341	2.337	2.326	2.321	2.321	2.313
				3.299	3.129	3.074	3.064	3.043	3.034	3.006	2.981	2.97	2.93	2.898	2.892	2.842	2.844	2.81	2.789	2.764	2.728	2.698	2.672	2.659	2.623	2.618	2.591	2.578	2.549	2.538	2.525	2.511	2.491	2.483	2.474	2.455	2.458	2.443	2.43	2.417	2.417	2.404	2.398	2.379	2.373	2.368	2.359	2.356	2.356
				3.079	3.041	3.006	3.01	2.996	2.972	2.947	2.912	2.915	2.875	2.857	2.84	2.793	2.784	2.749	2.728	2.701	2.663	2.648	2.619	2.595	2.575	2.558	2.532	2.511	2.505	2.485	2.474	2.458	2.451	2.441	2.424	2.414	2.408	2.4	2.39	2.377	2.373	2.37	2.355	2.342	2.341	2.333	2.315	2.325	2.319
			Radicicol (100 uM)	3.574	3.325	3.236	3.2	3.188	3.173	3.162	3.137	3.125	3.095	3.091	3.081	3.029	3.011	2.985	2.965	2.958	2.917	2.904	2.869	2.858	2.823	2.81	2.786	2.769	2.747	2.723	2.72	2.705	2.683	2.676	2.651	2.644	2.619	2.615	2.592	2.59	2.586	2.573	2.558	2.547	2.53	2.529	2.513	2.513	2.507
				3.223	3.187	3.17	3.153	3.139	3.137	3.121	3.095	3.075	3.046	3.044	3.029	2.983	2.967	2.955	2.914	2.913	2.866	2.847	2.821	2.811	2.777	2.759	2.745	2.721	2.707	2.682	2.673	2.659	2.638	2.626	2.613	2.588	2.585	2.579	2.551	2.549	2.54	2.537	2.528	2.508	2.49	2.494	2.471	2.482	2.475
				3.274	3.22	3.224	3.184	3.179	3.17	3.15	3.11	3.093	3.086	3.047	3.056	2.996	3.001	2.968	2.93	2.936	2.889	2.88	2.842	2.821	2.795	2.769	2.748	2.739	2.72	2.692	2.695	2.669	2.657	2.642	2.613	2.619	2.593	2.597	2.57	2.562	2.545	2.535	2.525	2.525	2.495	2.493	2.484	2.483	2.484
		D40A	DMSO	3.027	2.998	2.989	2.963	2.954	2.928	2.907	2.876	2.859	2.824	2.794	2.776	2.732	2.716	2.685	2.644	2.627	2.584	2.562	2.514	2.497	2.464	2.435	2.409	2.382	2.353	2.338	2.316	2.292	2.264	2.255	2.225	2.208	2.186	2.175	2.154	2.132	2.124	2.107	2.09	2.07	2.058	2.043	2.027	2.021	2
				3.127	2.973	2.891	2.834	2.802	2.78	2.785	2.733	2.73	2.706	2.668	2.665	2.629	2.614	2.582	2.566	2.549	2.505	2.483	2.445	2.427	2.4	2.369	2.343	2.32	2.288	2.265	2.247	2.214	2.197	2.173	2.155	2.13	2.115	2.091	2.063	2.056	2.044	2.031	2.006	1.982	1.958	1.952	1.935	1.923	1.915
				3.245	3.042	3.01	2.962	2.957	2.945	2.929	2.895	2.879	2.848	2.825	2.808	2.772	2.737	2.719	2.689	2.673	2.629	2.596	2.563	2.532	2.506	2.476	2.455	2.424	2.399	2.386	2.368	2.339	2.319	2.297	2.272	2.252	2.241	2.228	2.203	2.184	2.175	2.16	2.146	2.121	2.103	2.101	2.074	2.076	2.058
			Radicicol (100 uM)	3.365	3.259	3.221	3.211	3.188	3.18	3.159	3.131	3.113	3.095	3.061	3.056	3.018	3.011	2.978	2.953	2.936	2.893	2.86	2.838	2.805	2.784	2.759	2.739	2.709	2.676	2.657	2.64	2.63	2.588	2.579	2.546	2.514	2.519	2.486	2.453	2.439	2.436	2.413	2.388	2.371	2.348	2.333	2.323	2.308	2.291
				3.315	3.241	3.205	3.203	3.178	3.159	3.152	3.124	3.111	3.078	3.061	3.048	3.011	2.99	2.973	2.944	2.932	2.899	2.872	2.838	2.812	2.781	2.76	2.74	2.709	2.678	2.657	2.642	2.615	2.583	2.563	2.539	2.516	2.508	2.483	2.453	2.439	2.427	2.41	2.393	2.362	2.345	2.329	2.313	2.302	2.28
				4.803	4.553	4.534	4.382	4.45	4.394	4.421	4.318	4.338	4.33	4.282	4.355	4.252	4.252	4.239	4.197	4.199	4.159	4.151	4.1	4.078	4.063	4.037	4.018	4.025	3.96	3.977	3.977	3.934	3.89	3.888	3.892	3.863	3.838	3.809	3.765	3.777	3.781	3.762	3.724	3.715	3.676	3.691	3.647	3.68	3.642
		K98A	DMSO	3.256	2.993	2.957	2.944	2.941	2.928	2.917	2.892	2.898	2.867	2.845	2.843	2.814	2.82	2.79	2.762	2.76	2.722	2.697	2.668	2.653	2.62	2.606	2.57	2.558	2.52	2.508	2.494	2.463	2.447	2.435	2.411	2.387	2.382	2.351	2.33	2.318	2.311	2.291	2.266	2.246	2.234	2.222	2.207	2.205	2.19
				3.223	3.006	2.974	2.976	2.957	2.939	2.95	2.926	2.914	2.892	2.876	2.87	2.847	2.834	2.817	2.797	2.783	2.744	2.726	2.688	2.678	2.655	2.625	2.596	2.588	2.558	2.531	2.511	2.493	2.476	2.461	2.448	2.413	2.409	2.383	2.368	2.35	2.337	2.324	2.303	2.27	2.27	2.262	2.237	2.235	2.219
				3.201	3.039	3.015	3.005	3.004	2.988	2.981	2.952	2.953	2.924	2.894	2.899	2.873	2.861	2.833	2.816	2.796	2.752	2.74	2.708	2.688	2.662	2.639	2.611	2.595	2.563	2.545	2.519	2.502	2.481	2.472	2.45	2.421	2.409	2.393	2.367	2.357	2.352	2.338	2.321	2.292	2.273	2.277	2.264	2.25	2.245
			Radicicol (100 uM)	3.326	3.237	3.182	3.169	3.156	3.142	3.134	3.109	3.108	3.078	3.062	3.067	3.03	3.032	3.012	2.998	2.978	2.955	2.932	2.896	2.905	2.872	2.857	2.825	2.813	2.789	2.771	2.764	2.754	2.729	2.718	2.697	2.671	2.665	2.654	2.623	2.619	2.609	2.612	2.582	2.553	2.547	2.543	2.519	2.525	2.504
				3.233	3.18	3.151	3.14	3.124	3.115	3.118	3.09	3.069	3.063	3.022	3.038	3.001	3.004	2.986	2.964	2.938	2.912	2.9	2.869	2.857	2.831	2.823	2.793	2.778	2.75	2.736	2.728	2.719	2.699	2.672	2.653	2.635	2.628	2.616	2.591	2.576	2.574	2.564	2.543	2.523	2.514	2.504	2.48	2.494	2.481
				3.414	3.189	3.14	3.118	3.098	3.105	3.099	3.077	3.071	3.038	3.014	3.031	2.989	2.99	2.973	2.964	2.95	2.916	2.895	2.862	2.856	2.827	2.814	2.79	2.771	2.747	2.736	2.715	2.715	2.683	2.671	2.647	2.63	2.627	2.605	2.585	2.577	2.574	2.562	2.541	2.516	2.505	2.494	2.485	2.483	2.476
		G118A	DMSO	3.189	2.982	2.952	2.907	2.882	2.852	2.841	2.825	2.815	2.781	2.76	2.744	2.728	2.723	2.685	2.681	2.651	2.624	2.602	2.57	2.55	2.519	2.507	2.489	2.456	2.425	2.416	2.397	2.383	2.353	2.347	2.327	2.3	2.298	2.272	2.255	2.252	2.24	2.228	2.218	2.195	2.181	2.176	2.161	2.152	2.143
				3.104	2.945	2.933	2.935	2.921	2.901	2.874	2.856	2.845	2.808	2.783	2.767	2.753	2.736	2.71	2.682	2.661	2.634	2.605	2.576	2.556	2.526	2.519	2.483	2.458	2.436	2.424	2.413	2.396	2.368	2.361	2.348	2.329	2.319	2.303	2.281	2.269	2.266	2.256	2.246	2.222	2.209	2.209	2.198	2.193	2.172
				3.267	3.104	3.034	2.975	2.944	2.926	2.905	2.886	2.871	2.824	2.803	2.784	2.768	2.738	2.711	2.691	2.671	2.641	2.599	2.579	2.555	2.52	2.502	2.485	2.458	2.436	2.427	2.403	2.393	2.368	2.357	2.337	2.319	2.317	2.289	2.28	2.274	2.268	2.254	2.24	2.216	2.206	2.203	2.186	2.19	2.173
			Radicicol (100 uM)	3.139	2.911	2.884	2.842	2.833	2.823	2.792	2.788	2.78	2.745	2.743	2.728	2.716	2.712	2.697	2.672	2.671	2.637	2.621	2.613	2.586	2.565	2.567	2.534	2.51	2.497	2.473	2.468	2.459	2.42	2.419	2.388	2.38	2.366	2.34	2.326	2.307	2.3	2.285	2.265	2.24	2.221	2.225	2.204	2.185	2.18
				3.275	3.064	3.099	3.071	3.087	3.056	3.049	3.027	3.018	2.98	2.959	2.942	2.928	2.918	2.894	2.875	2.862	2.823	2.808	2.768	2.757	2.732	2.71	2.689	2.667	2.635	2.619	2.603	2.592	2.563	2.55	2.531	2.508	2.495	2.479	2.452	2.441	2.43	2.42	2.4	2.379	2.363	2.354	2.332	2.334	2.322
				4.644	4.606	4.685	4.647	4.631	4.581	4.585	4.695	4.577	4.548	4.499	4.533	4.496	4.503	4.503	4.456	4.45	4.412	4.399	4.365	4.363	4.366	4.359	4.334	4.322	4.266	4.237	4.255	4.24	4.234	4.247	4.174	4.175	4.162	4.149	4.125	4.14	4.125	4.139	4.103	4.071	4.061	4.08	4.011	4.068	4.057
		F120A	DMSO	3.507	3.284	3.166	3.045	3.054	3.015	2.997	2.968	2.954	2.946	2.92	2.904	2.858	2.835	2.817	2.779	2.77	2.721	2.718	2.685	2.662	2.634	2.62	2.592	2.566	2.544	2.522	2.522	2.49	2.474	2.458	2.436	2.415	2.406	2.385	2.379	2.363	2.35	2.344	2.327	2.311	2.294	2.288	2.274	2.278	2.258
				3.215	3.027	3.015	2.989	2.983	2.974	2.99	2.925	2.924	2.9	2.886	2.908	2.827	2.8	2.789	2.758	2.755	2.707	2.683	2.657	2.623	2.603	2.587	2.553	2.534	2.515	2.492	2.482	2.454	2.444	2.415	2.407	2.392	2.377	2.349	2.344	2.336	2.327	2.308	2.294	2.282	2.265	2.26	2.248	2.239	2.23
				3.145	3.034	3.015	2.985	2.991	2.978	2.979	2.921	2.925	2.911	2.886	2.887	2.828	2.817	2.778	2.746	2.743	2.7	2.685	2.656	2.631	2.596	2.587	2.559	2.545	2.519	2.506	2.495	2.472	2.45	2.441	2.429	2.402	2.397	2.387	2.374	2.357	2.349	2.338	2.319	2.311	2.292	2.291	2.271	2.269	2.259
			Radicicol (100 uM)	3.613	3.347	3.2	3.1	3.105	3.098	3.084	3.056	3.058	3.058	3.018	3.01	2.993	2.978	2.969	2.948	2.941	2.912	2.9	2.864	2.857	2.835	2.831	2.809	2.787	2.772	2.756	2.743	2.731	2.711	2.71	2.695	2.67	2.665	2.655	2.635	2.648	2.622	2.612	2.61	2.589	2.571	2.578	2.563	2.566	2.567
				3.463	3.189	3.139	3.109	3.115	3.122	3.127	3.055	3.049	3.038	3.048	3.059	2.993	2.989	2.976	2.959	2.944	2.928	2.903	2.88	2.872	2.846	2.833	2.804	2.798	2.783	2.782	2.747	2.742	2.727	2.714	2.712	2.691	2.679	2.66	2.651	2.652	2.638	2.635	2.623	2.621	2.604	2.6	2.593	2.596	2.597
				3.166	3.086	3.053	3.029	3.021	3.001	2.986	2.985	2.974	2.939	2.921	2.901	2.897	2.89	2.866	2.837	2.831	2.804	2.789	2.768	2.754	2.731	2.72	2.693	2.682	2.662	2.649	2.655	2.626	2.619	2.613	2.59	2.582	2.57	2.557	2.554	2.552	2.542	2.534	2.523	2.505	2.491	2.502	2.491	2.494	2.497
		G121A	DMSO	3.252	3.11	3.074	2.993	2.999	2.996	2.974	2.934	2.918	2.901	2.875	2.873	2.825	2.824	2.787	2.766	2.763	2.704	2.689	2.66	2.642	2.614	2.598	2.58	2.543	2.524	2.512	2.494	2.484	2.462	2.437	2.429	2.405	2.387	2.382	2.358	2.351	2.343	2.337	2.331	2.301	2.301	2.276	2.27	2.271	2.252
				3.355	3.146	3.017	2.967	2.936	2.937	2.932	2.897	2.893	2.88	2.856	2.85	2.806	2.804	2.769	2.746	2.727	2.695	2.679	2.642	2.626	2.605	2.577	2.554	2.529	2.503	2.494	2.484	2.457	2.453	2.429	2.422	2.405	2.394	2.379	2.355	2.351	2.345	2.331	2.322	2.303	2.291	2.284	2.27	2.264	2.258
				3.43	3.156	3.051	3.029	2.972	2.962	2.935	2.939	2.922	2.894	2.863	2.859	2.826	2.835	2.803	2.779	2.758	2.717	2.691	2.666	2.64	2.616	2.594	2.575	2.554	2.519	2.517	2.501	2.481	2.456	2.442	2.421	2.402	2.386	2.373	2.359	2.347	2.337	2.327	2.312	2.305	2.283	2.268	2.259	2.258	2.25
			Radicicol (100 uM)	3.399	3.209	3.182	3.161	3.122	3.13	3.118	3.106	3.092	3.08	3.063	3.048	3.038	3.021	3.011	2.992	2.98	2.937	2.925	2.911	2.888	2.884	2.862	2.837	2.835	2.794	2.778	2.773	2.753	2.731	2.718	2.702	2.678	2.67	2.654	2.626	2.626	2.619	2.601	2.584	2.565	2.536	2.534	2.527	2.523	2.508
				3.315	3.261	3.233	3.184	3.157	3.153	3.165	3.126	3.123	3.078	3.057	3.069	3.033	3.034	3.022	3.005	3.005	2.95	2.937	2.914	2.884	2.867	2.854	2.83	2.816	2.79	2.773	2.757	2.748	2.715	2.698	2.688	2.666	2.652	2.643	2.615	2.611	2.595	2.573	2.564	2.542	2.524	2.512	2.502	2.508	2.482
				3.242	3.096	3.008	2.971	2.966	2.947	2.947	2.908	2.909	2.895	2.874	2.874	2.846	2.837	2.815	2.808	2.795	2.751	2.741	2.716	2.693	2.679	2.669	2.641	2.616	2.601	2.577	2.58	2.559	2.526	2.523	2.507	2.487	2.483	2.465	2.441	2.445	2.423	2.418	2.394	2.381	2.36	2.35	2.353	2.333	2.32
		WT	DMSO	2.824	2.632	2.528	2.431	2.348	2.251	2.233	2.235	2.223	2.214	2.203	2.194	2.191	2.173	2.166	2.151	2.139	2.12	2.115	2.105	2.106	2.086	2.08	2.082	2.075	2.064	2.059	2.057	2.048	2.03	2.01	2.002	1.97	1.97	1.962	1.96	1.959	1.957	1.958	1.947	1.937	1.921	1.913	1.919	1.887	1.885
				2.749	2.526	2.484	2.333	2.214	2.185	2.176	2.183	2.174	2.153	2.151	2.132	2.118	2.104	2.095	2.091	2.071	2.056	2.048	2.036	2.033	2.016	2.02	2.008	2.009	1.996	1.993	1.99	1.973	1.948	1.948	1.94	1.905	1.899	1.895	1.896	1.889	1.896	1.882	1.881	1.869	1.86	1.847	1.849	1.81	1.815
				2.623	2.467	2.377	2.279	2.251	2.22	2.228	2.222	2.212	2.193	2.178	2.165	2.156	2.141	2.134	2.127	2.111	2.089	2.079	2.07	2.065	2.05	2.052	2.044	2.043	2.024	2.028	2.021	1.998	1.978	1.977	1.963	1.932	1.924	1.917	1.923	1.921	1.92	1.911	1.911	1.901	1.872	1.873	1.87	1.833	1.837
			Radicicol (100 uM)	2.9	2.665	2.575	2.498	2.463	2.447	2.442	2.441	2.42	2.411	2.394	2.385	2.38	2.365	2.35	2.345	2.335	2.313	2.306	2.303	2.29	2.283	2.283	2.282	2.272	2.266	2.263	2.269	2.256	2.224	2.221	2.217	2.175	2.182	2.183	2.174	2.175	2.189	2.174	2.179	2.175	2.151	2.154	2.155	2.12	2.13
				2.844	2.512	2.474	2.401	2.32	2.319	2.309	2.311	2.311	2.288	2.284	2.286	2.262	2.269	2.247	2.253	2.238	2.223	2.214	2.198	2.197	2.182	2.171	2.181	2.173	2.167	2.167	2.166	2.151	2.134	2.121	2.112	2.095	2.094	2.081	2.079	2.088	2.099	2.084	2.082	2.083	2.067	2.065	2.059	2.029	2.041
				2.878	2.665	2.571	2.503	2.416	2.409	2.432	2.413	2.412	2.392	2.381	2.369	2.363	2.36	2.346	2.329	2.323	2.3	2.302	2.309	2.272	2.272	2.273	2.273	2.267	2.248	2.247	2.252	2.24	2.212	2.217	2.207	2.176	2.18	2.169	2.168	2.166	2.176	2.167	2.168	2.154	2.152	2.149	2.13	2.099	2.117
		G123A	DMSO	2.617	2.469	2.368	2.309	2.284	2.264	2.269	2.26	2.245	2.247	2.243	2.235	2.233	2.235	2.237	2.221	2.226	2.206	2.192	2.212	2.2	2.188	2.182	2.18	2.175	2.154	2.158	2.156	2.143	2.14	2.135	2.133	2.109	2.096	2.115	2.095	2.091	2.084	2.066	2.07	2.057	2.048	2.054	2.051	2.027	2.026
				2.674	2.542	2.461	2.398	2.345	2.346	2.364	2.347	2.345	2.345	2.322	2.327	2.331	2.326	2.334	2.319	2.325	2.304	2.298	2.302	2.287	2.278	2.283	2.284	2.269	2.261	2.263	2.247	2.255	2.237	2.236	2.234	2.21	2.206	2.216	2.192	2.184	2.183	2.171	2.17	2.16	2.148	2.146	2.145	2.119	2.12
				2.563	2.484	2.403	2.377	2.365	2.376	2.369	2.362	2.358	2.356	2.337	2.345	2.333	2.327	2.326	2.317	2.318	2.304	2.288	2.309	2.28	2.271	2.274	2.281	2.255	2.249	2.246	2.239	2.235	2.22	2.213	2.215	2.191	2.191	2.199	2.176	2.169	2.167	2.149	2.14	2.142	2.131	2.123	2.13	2.104	2.115
			Radicicol (100 uM)	2.934	2.728	2.662	2.554	2.55	2.556	2.57	2.565	2.558	2.555	2.542	2.544	2.552	2.542	2.53	2.538	2.522	2.521	2.518	2.527	2.504	2.496	2.493	2.496	2.482	2.463	2.467	2.471	2.463	2.451	2.453	2.456	2.43	2.435	2.435	2.424	2.419	2.417	2.404	2.41	2.389	2.385	2.393	2.401	2.375	2.382
				2.929	2.759	2.634	2.593	2.583	2.569	2.58	2.563	2.573	2.557	2.55	2.548	2.548	2.543	2.536	2.534	2.524	2.523	2.518	2.52	2.502	2.5	2.507	2.495	2.488	2.482	2.475	2.478	2.453	2.453	2.466	2.452	2.427	2.426	2.438	2.416	2.424	2.424	2.407	2.404	2.401	2.385	2.389	2.395	2.37	2.374
				2.937	2.737	2.652	2.64	2.649	2.633	2.641	2.622	2.611	2.611	2.601	2.605	2.587	2.59	2.578	2.572	2.577	2.566	2.558	2.559	2.558	2.546	2.535	2.538	2.52	2.517	2.514	2.513	2.505	2.492	2.493	2.492	2.474	2.473	2.475	2.459	2.459	2.461	2.441	2.446	2.431	2.424	2.431	2.425	2.403	2.407
		F124A	DMSO	2.552	2.42	2.325	2.302	2.297	2.284	2.301	2.285	2.285	2.283	2.271	2.267	2.265	2.257	2.249	2.245	2.246	2.233	2.219	2.228	2.212	2.193	2.195	2.192	2.179	2.168	2.167	2.167	2.134	2.134	2.115	2.119	2.098	2.092	2.093	2.076	2.065	2.058	2.034	2.032	2.022	2.003	2.004	1.98	1.959	1.955
				2.73	2.67	2.473	2.333	2.31	2.3	2.309	2.3	2.294	2.282	2.275	2.279	2.268	2.264	2.244	2.253	2.25	2.236	2.225	2.22	2.217	2.192	2.204	2.198	2.188	2.162	2.169	2.166	2.159	2.139	2.14	2.135	2.112	2.106	2.108	2.09	2.086	2.079	2.057	2.059	2.043	2.038	2.028	2.019	2.002	1.991
				2.687	2.449	2.316	2.275	2.273	2.275	2.282	2.262	2.256	2.262	2.239	2.248	2.244	2.237	2.242	2.227	2.231	2.221	2.197	2.197	2.188	2.179	2.176	2.173	2.161	2.154	2.152	2.149	2.133	2.105	2.113	2.108	2.086	2.074	2.08	2.059	2.046	2.049	2.025	2.017	2.006	1.999	1.984	1.976	1.946	1.95
			Radicicol (100 uM)	2.97	2.728	2.577	2.484	2.469	2.472	2.5	2.48	2.474	2.471	2.452	2.47	2.459	2.448	2.457	2.445	2.448	2.436	2.411	2.432	2.421	2.405	2.416	2.409	2.401	2.386	2.389	2.391	2.391	2.376	2.378	2.379	2.359	2.358	2.362	2.349	2.34	2.346	2.338	2.335	2.33	2.316	2.32	2.315	2.308	2.302
				2.953	2.782	2.663	2.542	2.539	2.538	2.547	2.537	2.523	2.516	2.512	2.509	2.51	2.505	2.496	2.487	2.489	2.485	2.476	2.487	2.466	2.466	2.46	2.458	2.447	2.429	2.432	2.432	2.429	2.414	2.417	2.412	2.389	2.395	2.399	2.373	2.371	2.385	2.366	2.366	2.349	2.349	2.352	2.348	2.333	2.331
				2.973	2.692	2.601	2.501	2.517	2.528	2.517	2.506	2.492	2.494	2.484	2.499	2.479	2.486	2.471	2.466	2.466	2.454	2.44	2.451	2.431	2.43	2.424	2.44	2.417	2.399	2.405	2.407	2.397	2.377	2.384	2.379	2.361	2.36	2.368	2.344	2.342	2.352	2.327	2.341	2.326	2.318	2.32	2.319	2.299	2.304
		A152V	DMSO	2.361	2.316	2.301	2.276	2.267	2.264	2.268	2.26	2.256	2.249	2.242	2.243	2.24	2.235	2.236	2.23	2.232	2.219	2.211	2.219	2.2	2.203	2.189	2.192	2.187	2.17	2.165	2.166	2.154	2.15	2.152	2.143	2.124	2.121	2.12	2.102	2.094	2.107	2.077	2.077	2.074	2.053	2.047	2.055	2.032	2.029
				2.517	2.443	2.346	2.321	2.312	2.308	2.302	2.308	2.295	2.301	2.287	2.3	2.293	2.288	2.283	2.286	2.278	2.267	2.259	2.264	2.253	2.249	2.248	2.241	2.235	2.22	2.216	2.217	2.215	2.196	2.201	2.196	2.176	2.177	2.182	2.145	2.152	2.164	2.131	2.134	2.121	2.118	2.111	2.107	2.091	2.09
				2.696	2.501	2.405	2.318	2.309	2.31	2.315	2.309	2.305	2.314	2.297	2.308	2.301	2.297	2.295	2.296	2.289	2.283	2.28	2.286	2.265	2.262	2.262	2.252	2.243	2.235	2.236	2.23	2.215	2.216	2.204	2.202	2.185	2.185	2.183	2.159	2.16	2.165	2.141	2.147	2.14	2.124	2.123	2.118	2.102	2.099
			Radicicol (100 uM)	2.918	2.74	2.716	2.6	2.572	2.573	2.578	2.583	2.559	2.57	2.544	2.545	2.55	2.546	2.54	2.54	2.537	2.515	2.505	2.519	2.5	2.492	2.499	2.489	2.483	2.464	2.469	2.468	2.464	2.456	2.453	2.46	2.44	2.435	2.445	2.427	2.432	2.437	2.409	2.428	2.418	2.397	2.406	2.407	2.387	2.386
				2.729	2.571	2.528	2.495	2.478	2.478	2.491	2.473	2.479	2.478	2.455	2.457	2.455	2.455	2.454	2.444	2.441	2.422	2.424	2.437	2.421	2.419	2.418	2.411	2.409	2.39	2.396	2.395	2.39	2.386	2.379	2.383	2.353	2.36	2.377	2.352	2.354	2.362	2.333	2.34	2.34	2.337	2.327	2.333	2.312	2.314
				2.688	2.515	2.514	2.488	2.488	2.494	2.485	2.482	2.467	2.471	2.46	2.461	2.459	2.466	2.447	2.451	2.45	2.444	2.434	2.444	2.423	2.42	2.421	2.425	2.413	2.402	2.401	2.408	2.396	2.4	2.398	2.389	2.368	2.371	2.384	2.363	2.358	2.37	2.355	2.36	2.351	2.345	2.339	2.351	2.328	2.333
[truncated: 74 more columns]
